# Supplementary material for: Health and socio-demographic profile of women of reproductive age in rural communities of southern Mozambique
Source: PLoS One. 2018 Feb 2;13(2):e0184249. doi: 10.1371/journal.pone.0184249 (PMC5796686; doi:10.1371/journal.pone.0184249)
Supplement: S5 Table — (ZIP) [file pone.0184249.s005.zip]

Archive with 3 entries (3 files):
- Dataset/Diagnosis of Verbal Autopsies_Phisicians.xlsx
- Dataset/household.csv
- Dataset/Women_12-49years.csv
