# Supplementary material for: Health and socio-demographic profile of women of reproductive age in rural communities of southern Mozambique
Source: PLoS One. 2018 Feb 2;13(2):e0184249. doi: 10.1371/journal.pone.0184249 (PMC5796686; doi:10.1371/journal.pone.0184249)
Supplement: S5 Table — (ZIP) [file pone.0184249.s005.zip › Dataset/Diagnosis of Verbal Autopsies_Phisicians.xlsx]

## Sheet: Folha1
Cause of maternal death Death
Perm_id	Medico A		Medico B		Medico C		Diagnostico Definitivo 1	Diagnostico Definitivo 2
	Diagnostico 1	Diagnostico 2	Diagnostico 1	Diagnostico 2	Diagnostico 1	Diagnostico 2
02-3301-174-51	Anemia	SIDA	SIDA	Malaria	Pre-eclampsia	Anemia	SIDA	Anemia
03-3204-019-51	TB disseminada	Cancro com metastase	Tuberculose pulmonar	insuficiencia Cardiaca	TB Miliar	SIDA	Tuberculose disseminada
03-3210-410-51	Meningite tuberculosa	Acidente Vascular Cerebral	SIDA	Diabetes	Sepsis	SIDA	SIDA
03-3507-049-51	Eclampsia	Tuberculose disseminada	Tuberculose miliar	Pre-Eclampsia	Eclampsia	Malaria	Tuberculose disseminada	Eclampsia
04-6012-031-51	Meningite	Insuficiencia cardiaca	Eclampsia	Malaria	Eclampsia	Complicacao de Cesariana	Eclampsia
04-6042-037-51	Meningite	Deshidrataçao grave	Indeterminado		Hemorragia digestiva	Desidratacao	Desidratação grave
04-6044-446-51	Sepsis puerperal	Hemorragia post parto	Hemorragia pos parto	SIDA	Sepsis puerperal	Anemia grave	Hemorragia pos-parto	Sepsis puerperal
05-6108-084-51	Tuberculose	SIDA	SIDA	Malaria	Imunodepressao	Intoxicacao por Medicamento tradicional	SIDA
07-6326-023-51	Tuberculose disseminada	SIDA	Tuberculose pulmonar	SIDA	TB Miliar	SIDA	Tuberculose disseminada	SIDA
08-6402-010-51	SIDA	Sepsis	SIDA	Hemorragias pos parto	Meningite	SIDA	SIDA
08-6424-035-51	Eclampsia	Meningite	Meningite	Eclampsia	Eclampsia	Meningite	Meningite	Eclampsia
08-6430-153-51	Meningite criptococica	Tuberculose	SIDA	Tuberculose pulmonar	TB meningea	Desidratacao grave	Tuberculose pulmonar
09-6504-169-51	Tuberculose	SIDA	SIDA		Tuberculose pulmonar	Pre-eclampsia	Tuberculose pulmonar	SIDA
10-6604-164-51	Complicaçoes cesariana		Complicações da cesariana		Trabalho de parto arastado	Complicacao de Cesariana	Complicações cesarianas
11-6714-213-51	Tuberculose disseminada	Hepatocarcinoma	Eclampsia	Anemia	Pre-eclampsia	Anemia	Eclampsia	Anemia
11-6718-013-51	Preeclampsia	Accidente vascular cerebral	Indeterminado		Pre-eclampsia	AVC	Pre-eclampsia	AVC
11-6722-101-51	Sepsis puerperal	SIDA	Hemorragia pos parto	SIDA	Sepsis puerperal	Eclampsia	Sepsis puerperal	SIDA
12-6822-082-51	Infarto agudo miocardio	Intoxicação voluntaria (veneno)	Envenenamento		Intoxicacao (auto-Envenenamento)		Envenenamento
