# Supplementary material for: Health and socio-demographic profile of women of reproductive age in rural communities of southern Mozambique
Source: PLoS One. 2018 Feb 2;13(2):e0184249. doi: 10.1371/journal.pone.0184249 (PMC5796686; doi:10.1371/journal.pone.0184249)
Supplement: S5 Table — (ZIP) [file pone.0184249.s005.zip › Dataset/household.csv]

household_id	a_hh_consent	b_people	b_walls	b_latrine	b_illum	cluster	has_mwra	poverty	b_floor	hasiron	hasclock	transport	nbeds	nbedrooms	hastv	hasphone	haswateryard
11-6726-162	1	5	1	1	6	11	1	2	2	0	0	2	2	3	3	5	3
11-6701-303	1	7	1	1	3	11	1	2	4	0	0	2	3	4	2	3	3
07-6307-079	1	12	5	2	4	7	1	1	4	1	0	3	3	5	2	3	2
06-6206-006	1	4	1	5	3	6	1	1	4	0	0	2	2	10	3	3	3
06-6225-045	1	7		1	3	6	1	3	2	0	0	3	3	5	3	3	3
11-6711-573	1	5	1	1	3	11	1	3	4	1	0	2	2	3	2	3	3
03-3211-088	1	3	1	1	3	3	1	2	2	0	0	2	2	10	3	3	3
10-6624-145	1	10	1	1	3	10	0	1	2	0	0	2	4	10	3	4	3
11-6712-079	1	9	1	1	2	11	1	1	4	0	0	2	4	5	3	3	2
08-6404-213	1	6	1	1	3	8	1	2	4	0	0	2	3	5	3	3	3
11-6706-133	1	7	5	3	4	11	1	4	4	1	0	2	3	5	2	3	2
08-6428-078	1	4	1	5	3	8	1	1	2	0	0	2	2	4	3	3	3
01-3811-223	1	3	1	1	2	1	1	5	2	1	0	7	2	3	2	3	3
02-3304-083	1	7	5	1	3	2	1	5	4	0	0	6	2	4	3	3	3
06-6221-001	1	6	1	1	3	6	1	3	4	1	0	2	3	5	3	3	3
05-6105-890	1	6	1	1	3	5	0	1	2	0	0	2	4	3	3	3	3
06-6223-036	1	2	3	1	3	6	1	4	4	0	0	3	2	3	3	3	3
10-6615-111	1	8	1	1	4	10	1	1	4	1	0	2	2	4	3	3	2
07-6306-154	1	5	5	1	4	7	1	5	4	1	0	2	3	4	2	3	3
08-6404-189	1	12	1	1	3	8	1	5	4	0	0	6	3	5	2	3	3
06-6210-042	1	4	3	1	4	6	1	1	2	0	0	2	4	10	2	3	3
07-6316-146	1	4	1	1	3	7	0	1	2	0	0	2	4	3	3	3	3
07-6323-021	1	5	5	1	3	7	1	3	4	1	0	2	2	3	3	3	3
10-6605-102	1	5	1	1	4	10	0	3	2	0	0	2	2	10	2	3	3
02-3920-005	1	6	1	5	3	2	1	1	99	1	0	2	4	5	3	3	3
05-6109-008	1	5		5	3	5	1	1	4	1	0	2	2	3	3	3	3
04-6055-065	1	3	5	5	3	4	0	2	4	0	0	2	2	3	3	3	3
04-6005-175	1	7	1	5	3	4	1	1	2	0	0	2	2	3	3	3	3
04-6038-473	1	12	5	2	4	4	1	3	4	1	1	3	3	5	2	3	2
01-0105-013	1	6	5	1	4	1	0	5	4	1	1	2	3	4	2	3	2
10-6609-116	1	6	5	1	4	10	1	5	4	1	0	2	3	5	2	3	3
07-6323-075	1	9	5	2	3	7	1	5	4	0	1	3	3	4	2	3	3
08-6403-076	1	3		1	3	8	1	4	4	0	0	3	2	3	2	3	3
03-3105-164	1	4	5	1	4	3	1	4	2	1	0	2	2	3	2	3	3
03-3406-063	1	4	5	2	3	3	0	3	4	0	0	2	2	4	2	3	2
11-6705-747	1	4	5	1	1	11	0	4	4	0	0	3	2	3	2	3	3
07-6325-050	1	7	5	1	5	7	1	5	4	1	0	2	3	5	2	3	3
12-6821-025	1	4	1	1	3	12	1	3	4	0	0	2	3	4	3	3	3
01-0601-018	1	9	5	2	4	1	1	2	4	1	1	3	3	5	2	3	2
06-6206-052	1	3	5	2	4	6	1	5	4	1	0	2	3	5	2	3	3
10-6631-101	1	4	1	5	6	10	1	1	2	0	0	2	4	10	3	3	3
08-6430-161	1	20	1	5	3	8	1	1	4	0	0	2	3	5	2	3	3
07-6301-080	1	3	1	1	5	7	1	4	2	0	0	3	2	10	3	3	3
05-6119-021	1	7	5	1	3	5	1	5	4	0	0	6	3	5	2	4	3
11-6717-074	1	7	5	1	4	11	0	5	4	1	0	2	3	5	2	3	2
09-6503-415	1	5	1	1	3	9	1	1	4	0	0	2	4	3	3	3	2
07-6307-071	1	4	1	4	4	7	1	5	2	1	0	2	3	5	2	3	2
05-6101-063	1	4	5	5	4	5	1	4	4	1	0	2	3	4	2	3	3
03-3201-217	1	6	5	2	4	3	1	4	4	0	1	2	3	4	2	3	2
11-6705-297	1	5	5	3	4	11	0	4	4	1	0	2	2	5	2	3	2
08-6417-071	1	7	5	1	3	8	1	5	4	0	0	2	3	4	2	3	3
08-6403-115	1	10	1	1	4	8	0	4	4	0	0	2	3	5	2	5	2
09-6517-073	1	6	5	1	3	9	1	5	4	1	0	3	3	4	3	3	3
06-6223-031	1	4	1	5	3	6	1	2	2	0	0	2	2	10	3	3	3
10-6607-156	1	5	5	1	4	10	0	4	4	1	0	2	3	5	2	3	3
03-3208-132	1	12	5	1	4	3	1	4	4	1	0	2	3	5	2	3	3
05-6108-098	1	6	5	2	4	5	1	4	4	0	0	2	3	5	2	4	3
11-6722-095	1	7	1	1	4	11	0	2	4	1	0	3	3	4	2	3	2
03-3509-006	1	3	1	5	3	3	1	1	2	0	0	2	4	3	3	3	3
10-6625-131	1	4	5	1	4	10	0	5	4	1	1	3	3	5	2	3	2
05-6103-038	1	3	1	3	3	5	0	1	4	0	0	2	4	10	3	3	3
03-3406-161	1	6	5	2	3	3	0	4	4	0	0	3	4	5	3	3	2
09-6503-368	1	4	1	1	4	9	1	4	4	0	0	3	2	3	2	3	3
09-6501-209	1	7	1	2	4	9	1	2	4	0	0	2	3	10	2	3	2
05-6117-007	1	6	5	5	3	5	1	2	4	1	1	2	2	4	2	3	3
05-6102-159	1	4	1	1	4	5	0	4	4	0	1	2	4	3	2	4	3
03-3201-401	1	5	5	2	4	3	1	5	4	1	1	2	3	5	2	3	2
04-6053-181	1	8	5	1	4	4	1	5	4	0	0	2	3	5	2	3	2
08-6402-048	1	5	3	1	4	8	1	2	4	0	0	2	2	5	3	3	3
06-6226-096	1	4	1	5	3	6	0	1	2	0	0	2	4	10	3	5	3
09-6506-014	1	2	1	1	3	9	0	2	4	1	0	2	2	3	3	3	3
10-6601-006	1	5	5	1	4	10	0	5	4	1	0	6	3	4	2	3	3
05-6112-038	1	6	1	2	3	5	0	3	2	0	0	2	3	4	3	3	3
01-0706-073	1	7	5	3	4	1	1	5	4	1	1	4	3	5	2	3	2
11-6718-102	1	7	1	2	4	11	1	4	4	1	0	3	3	5	2	3	3
04-6038-303	1	2	5	1	4	4	0	4	4	0	0	2	3	3	2	3	3
09-6506-468	1	5	1	1	3	9	0	2	4	0	0	2	4	3	3	3	3
09-6515-003	1	8	1	1	3	9	1	1	4	0	0	2	2	4	3	3	3
02-3925-015	1	3	1	5	3	2	1	4	2	0	0	7	4	10	3	3	3
06-6202-036	1	1	1	5	4	6	0	2	4	0	0	2	4	10	2	3	3
01-3803-331	1	3	5	1	3	1	1	3	4	0	0	2	2	10	3	3	3
12-6824-018	1	3	1	1	4	12	1	5	4	0	1	3	3	3	2	3	3
04-6055-033	1	6	5	3	3	4	1	5	4	0	0	3	3	3	3	3	3
07-6306-077	1	7	1	1	3	7	0	5	4	0	1	4	3	5	3	3	3
10-6632-012	1	4	1	1	4	10	1	2	2	0	0	2	2	10	3	3	3
12-6801-085	1	6	5	2	4	12	1	4	4	1	0	2	3	5	2	3	2
03-3207-494	1	6	5	1	4	3	0	5	2	1	1	3	2	4	2	3	3
11-6726-148	1	5	1	1	3	11	0	4	4	0	0	3	3	4	2	3	3
04-6039-014	1	8		5	3	4	1	2	4	0	0	2	3	4	2	3	3
04-6038-332	1	4	5	1	4	4	1	4	4	1	0	2	2	4	3	3	3
04-6042-082	1	4	1	5	3	4	1	1	4	0	0	2	2	10	2	5	3
07-6306-040	1	15	5	1	3	7	1	2	4	0	0	2	3	5	3	3	3
03-3207-299	1	6	1	1	3	3	0	1	4	0	0	2	4	10	3	5	3
11-6729-050	1	5	1	1	3	11	1	3	2	0	0	2	2	10	3	5	3
09-6513-219	1	17	5	1	4	9	0	3	4	1	1	3	3	5	2	3	2
03-3205-208	1	8	1	1	3	3	1	1	2	1	1	3	2	3	3	3	2
01-0602-039	1	4	1	1	3	1	0	1	2	0	0	2	4	10	2	3	3
06-6226-022	1	8		5	3	6	1	1	2	0	0	2	2	5	3	3	3
06-6216-029	1	3	1	1	3	6	1	2	4	0	0	2	2	4	2	3	3
03-3508-017	1	3	1	1	3	3	1	2	2	0	0	3	4	3	2	3	2
05-6101-234	1	7	5	1	4	5	0	5	4	1	1	3	2	4	3	3	3
10-6627-120	1	8	1	1	3	10	1	2	4	0	0	2	3	3	2	3	3
08-6404-159	1	4	1	1	3	8	1	2	4	1	0	2	3	5	3	3	3
01-0602-027	1	4	1	1	4	1	0	4	4	1	0	2	3	4	2	3	2
09-6517-079	1	6	1	1	3	9	1	1	4	1	0	2	3	4	3	3	3
03-3505-143	1	5	5	1	3	3	1	4	4	1	0	3	2	5	2	3	3
10-6618-057	1	3	1	1	3	10	0	3	2	0	0	3	2	4	2	3	3
12-6801-245	1	7	5	1	3	12	1	5	4	0	0	3	3	5	2	3	3
11-6725-002	1	7	5	3	4	11	0	5	4	1	0	6	3	5	2	3	2
10-6633-077	1	13	1	1	3	10	1	2	4	1	0	3	3	5	3	3	3
07-6310-040	1	7	1	1	3	7	1	1	2	1	0	2	2	10	3	3	3
12-6828-084	1	8	1	1	4	12	1	4	4	0	0	2	3	3	2	3	3
10-6632-095	1	6	5	2	4	10	0	5	2	0	1	2	3	4	2	3	3
04-6038-466	1	4		1	4	4	1	4	4	0	0	3	2	4	2	3	3
04-6053-305	1	6	5	4	4	4	1	5	4	1	1	6	3	5	2	3	2
04-6039-052	1	7	1	5	3	4	1	1	2	1	1	2	2	3	3	3	3
08-6422-071	1	3	1	5	3	8	0	1	2	0	0	2	4	10	3	3	3
10-6603-079	1	3	1	1	3	10	1	1	2	0	0	2	4	3	3	3	3
10-6616-010	1	2		1	3	10	1	2	2	0	0	2	4	10	3	4	3
06-6222-005	1	6	1	5	3	6	1	1	2	0	0	2	2	4	3	3	3
12-6829-028	1	2	5	2	3	12	0	4	4	0	0	2	3	5	3	3	3
05-6101-021	1	3	5	1	3	5	0	5	4	0	1	2	2	4	3	3	3
03-3105-035	1	4	5	1	3	3	1	4	4	0	1	2	2	4	3	3	3
12-6804-135	1	4	1	1	3	12	1	2	4	0	0	2	2	3	2	3	3
03-3404-006	1	10	5	2	3	3	1	1	4	1	0	2	3	5	2	3	2
03-3507-139	1	6	5	1	4	3	1	5	4	1	0	3	3	5	2	3	3
10-6618-045	1	3	1	1	3	10	1	2	2	0	0	2	2	4	3	3	3
11-6711-385	1	5	1	1	3	11	0	3	4	0	0	2	2	3	3	3	3
02-3912-028	1	5	1	5	3	2	1	3	2	0	0	7	4	3	3	3	3
08-6417-069	1	10	1	1	3	8	1	1	4	0	1	2	2	5	2	3	3
09-6501-191	1	7	1	2	4	9	1	2	4	1	0	2	3	5	2	3	2
06-6212-088	1	7	1	1	4	6	0	4	2	0	0	3	3	10	2	3	3
11-6717-064	1	6	1	1	4	11	0	5	4	1	0	4	3	5	2	3	3
12-6820-045	1	6	1	1	3	12	1	2	4	0	0	2	3	10	3	3	3
10-6629-052	1	10	5	1	4	10	1	4	4	0	0	3	3	4	2	2	3
10-6623-121	1	8	5	2	4	10	1	4	4	0	0	2	2	5	2	2	3
11-6712-205	1	12	2	1	4	11	1	3	4	1	1	2	3	5	2	3	2
04-6044-503	1	5	5	1	4	4	1	4	4	1	0	2	3	5	2	3	3
10-6618-037	1	9	1	1	3	10	0	1	2	0	0	2	4	10	3	3	3
04-6005-204	1	4	1	1	3	4	1	2	2	0	0	3	4	4	3	3	3
11-6703-247	1	5	5	2	4	11	1	5	4	1	0	6	3	5	2	3	3
11-6719-104	1	3	1	1	1	11	1	1	2	0	0	2	4	10	3	5	3
11-6719-288	1	10	1	1	3	11	1	3	4	1	1	2	3	4	2	3	3
08-6407-020	1	4		3	6	8	1	1	99	0	0	2	4	10	3	3	3
11-6704-098	1	8	1	1	3	11	0	1	2	0	0	2	2	10	3	3	3
04-6043-086	1	3	5	1	4	4	1	4	4	0	0	2	4	10	3	3	2
05-6102-112	1	3	1	1	3	5	1	2	2	0	0	2	2	3	3	5	3
04-6043-016	1	3	5	1	3	4	1	4	4	0	1	2	3	5	3	4	3
11-6706-147	1	6	1	1	4	11	1	1	4	1	0	2	2	4	2	3	3
10-6612-067	1	4	5	1	3	10	0	2	4	0	0	2	4	5	3	3	3
03-3102-184	1	2	5	1	4	3	0	4	4	1	0	2	3	5	2	3	2
10-6637-136	1	5	1	5	3	10	0	1	2	0	0	2	2	10	3	3	3
05-6108-230	1	8	1	1	4	5	1	3	2	0	0	2	2	4	3	3	3
07-6319-062	1	4	5	2	3	7	1	2	4	1	0	2	3	3	2	3	3
11-6710-123	1	3	1	1	4	11	1	3	4	1	0	2	3	3	2	3	3
08-6412-067	1	11	5	1	3	8	1	3	4	0	0	2	3	5	3	3	3
08-6404-316	1	8	5	5	3	8	1	5	4	0	1	3	3	5	3	3	3
01-3802-269	1	5	1	1	2	1	0	1	2	0	0	2	4	3	3	3	3
05-6105-337	1	8	1	2	4	5	1	4	4	1	0	3	3	5	3	3	2
11-6710-144	1	4	1	1	3	11	0	2	4	0	0	2	2	3	3	3	3
06-6201-261	1	5	1	5	3	6	1	2	2	0	0	3	2	10	3	3	3
08-6418-026	1	8	1	2	3	8	1	1	4	0	0	2	2	5	3	3	3
11-6721-152	1	19	5	1	4	11	1	4	4	1	0	3	3	5	2	3	3
03-3505-193	1	5	5	1	4	3	1	4	4	1	0	2	3	4	2	3	2
11-6702-152	1	2	1	1	4	11	1	2	4	1	0	2	2	3	2	3	3
11-6707-075	1	3	1	1	3	11	0	2	2	0	0	2	2	3	3	3	3
08-6408-085	1	2	1	3	3	8	0	1	4	0	0	2	4	10	3	3	3
09-6506-585	1	5	1	2	3	9	1	2	4	0	0	2	2	3	3	3	3
01-3810-187	1	7	5	1	3	1	1	3	4	1	0	2	2	4	3	3	3
09-6517-061	1	7	5	2	4	9	1	5	4	1	0	3	3	5	2	3	2
08-6422-041	1	5	1	1	3	8	1	2	4	0	0	2	2	4	3	3	3
03-3502-294	1	2	5	1	4	3	1	5	4	1	1	2	3	5	2	3	3
10-6613-131	1	5	1	1	4	10	1	3	4	0	0	2	2	4	2	3	3
08-6421-080	1	3	5	1	3	8	1	4	4	1	0	2	3	4	2	3	3
07-6319-058	1	9	5	1	3	7	1	5	4	1	1	3	3	5	2	3	3
12-6826-172	1	5	5	1	3	12	1	4	4	0	0	2	3	5	3	3	3
10-6632-011	1	3	1	1	4	10	1	5	4	0	0	3	3	4	3	3	3
11-6711-321	1	7	5	4	4	11	0	5	4	1	1	2	3	5	2	3	2
08-6404-083	1	5	1	5	3	8	0	1	4	0	0	2	2	5	3	3	3
03-3405-128	1	3	1	1	3	3	1	2	2	0	0	2	3	3	3	3	3
12-6823-142	1	6	1	1	3	12	1	1	4	1	1	2	2	10	2	3	3
09-6505-294	1	2	5	1	3	9	1	3	4	1	0	2	2	5	3	3	2
11-6727-070	1	1	1	1	3	11	1	1	4	0	0	2	4	10	3	5	3
12-6801-150	1	2	5	1	3	12	0	4	4	0	0	2	3	4	3	3	3
11-6716-232	1	4	1	1	3	11	1	2	4	0	0	2	2	4	3	3	3
04-6053-280	1	6	5	1	4	4	1	5	4	1	0	2	3	5	2	3	2
02-3303-538	1	5	1	1	3	2	0	2	2	0	0	2	2	3	3	3	3
11-6715-308	1	4	1	2	4	11	1	4	4	1	1	2	2	4	2	3	2
11-6715-182	1	7	5	2	4	11	1	5	4	1	1	3	3	5	2	3	2
07-6320-103	1	11	4	2	3	7	1	3	4	0	0	2	3	5	3	5	3
07-6319-126	1	7	1	1	3	7	1	3	4	1	0	2	3	5	2	3	3
04-6044-446	1	5	1	1	4	4	1	1	2	1	0	2	3	5	3	3	3
10-6624-034	1	9	5	1	3	10	1	2	4	0	0	2	3	5	3	3	3
11-6712-009	1	5	1	1	4	11	1	2	4	1	0	3	2	4	2	3	3
04-6045-362	1	8	1	5	3	4	1	2	4	1	1	2	3	3	2	3	3
01-3703-349	1	3	1	1	3	1	0	1	2	0	0	2	4	4	3	5	3
12-6822-184	1	5	1	1	3	12	1	3	4	0	0	2	2	10	2	3	3
08-6405-063	1	6	1	2	3	8	1	2	4	0	0	2	2	3	3	3	3
07-6321-018	1	5	1	1	3	7	0	1	2	0	0	2	4	10	3	5	3
03-3502-194	1	22	5	2	4	3	1	2	4	1	0	6	3	5	2	3	3
11-6718-163	1	4	1	2	4	11	0	3	4	0	0	2	2	4	3	3	3
11-6702-186	1	4	1	1	1	11	0	2	2	0	0	2	2	10	3	3	3
03-3405-275	1	5	1	4	3	3	1	4	4	0	0	3	2	3	3	3	3
03-3501-184	1	4	1	1	3	3	0	1	2	0	0	2	4	10	3	5	3
04-6041-233	1	5	5	1	4	4	0	4	4	0	0	2	2	3	3	3	2
12-6816-014	1	3	5	1	3	12	0	5	4	0	1	6	3	5	2	3	3
06-6207-110	1	13	1	1	3	6	1	3	4	0	0	3	2	5	2	3	3
03-3203-197	1	2	1	1	3	3	1	3	4	0	0	2	2	3	3	3	3
10-6622-051	1	6	1	1	3	10	0	5	2	0	0	6	2	4	3	3	3
08-6410-024	1	6	5	1	3	8	0	4	4	0	0	2	3	4	3	3	3
10-6620-050	1	3	1	2	3	10	1	3	2	0	0	3	2	3	3	3	3
11-6706-120	1	6	1	1	3	11	1	1	4	1	0	2	2	4	3	3	3
08-6428-144	1	4	1	1	3	8	0	3	4	0	0	2	2	4	3	3	3
01-0707-190	1	3	1	1	3	1	0	1	3	1	0	2	2	3	3	3	3
04-6040-026	1	8	1	1	3	4	1	1	4	1	0	2	3	10	3	3	3
10-6636-089	1	6	5	2	3	10	0	3	4	0	0	2	2	5	3	3	3
06-6217-053	1	6	1	1	3	6	0	1	2	0	0	2	4	5	3	3	3
11-6705-047	1	6	1	1	3	11	0	1	2	1	0	2	2	3	3	3	3
10-6614-135	1	8	5	3	4	10	0	5	4	1	0	3	3	5	2	3	2
08-6425-141	1	5	1	5	3	8	1	1	2	0	0	2	2	10	3	3	3
03-3207-200	1	6	5	1	3	3	0	1	4	1	0	2	3	4	3	3	3
09-6503-286	1	3	1	1	3	9	0	3	4	0	0	2	4	3	3	3	3
10-6618-029	1	10	1	1	3	10	1	1	2	0	0	2	2	10	3	3	3
08-6429-036	1	18	5	5	5	8	1	5	4	1	1	3	3	5	2	3	2
02-3912-062	1	12	1	5	3	2	1	1	2	0	1	2	3	3	2	3	3
12-6821-194	1	5	5	1	4	12	1	5	4	0	0	3	3	5	2	3	3
08-6401-156	1	4	1	1	6	8	0	2	2	1	0	2	3	4	3	3	3
08-6425-048	1	9	5	1	3	8	1	5	4	0	0	2	3	5	2	3	3
09-6504-263	1	9	1	1	4	9	1	4	4	1	0	3	3	5	2	3	2
03-3105-002	1	1	1	1	6	3	0	2	4	0	0	2	4	3	3	5	2
12-6803-087	1	7	5	1	3	12	0	4	4	0	0	3	3	4	2	3	3
03-3210-432	1	9	5	1	3	3	1	1	4	1	0	2	3	3	3	3	3
10-6602-306	1	5	1	1	4	10	1	5	4	1	0	7	3	5	2	3	3
03-3209-084	1	6	1	1	3	3	1	1	2	0	0	2	4	5	3	3	3
12-6803-136	1	5	5	1	3	12	0	3	4	1	1	2	2	4	3	3	3
11-6705-023	1	7	1	1	3	11	0	1	2	1	0	2	3	3	3	3	3
11-6727-033	1	3	1	1	3	11	1	2	4	0	0	2	2	3	3	3	3
03-3105-114	1	7	4	1	3	3	1	3	2	0	0	2	3	5	3	3	3
06-6202-053	1	1	1	5	2	6	0	1	2	0	0	2	2	10	3	3	3
10-6601-012	1	3	1	1	4	10	1	3	4	0	0	2	3	4	3	3	3
05-6107-078	1	2	1	5	3	5	0	1	2	0	0	2	2	3	3	3	3
06-6207-030	1	4	1	1	4	6	1	3	2	1	0	2	2	4	2	3	3
01-0103-002	1	7	1	1	4	1	1	2	4	1	0	2	4	4	2	3	2
12-6803-058	1	3	1	1	3	12	0	2	4	0	0	2	2	3	3	3	3
03-3207-117	1	5	5	1	4	3	0	5	4	1	0	2	3	4	2	3	3
03-3103-053	1	2	1	1	1	3	0	2	2	0	0	2	2	3	3	5	3
10-6615-071	1	6	1	1	3	10	1	2	4	0	0	2	3	3	3	3	3
12-6802-111	1	7	5	2	4	12	0	4	4	1	0	2	3	5	2	3	2
05-6106-017	1	7	5	1	3	5	1	2	4	0	0	2	4	4	3	3	3
11-6720-017	1	7	1	1	3	11	0	1	2	0	0	2	2	3	3	3	3
07-6317-068	1	16	5	1	3	7	1	1	4	0	0	2	3	5	3	3	3
06-6211-030	1	6	5	1	4	6	0	5	4	1	1	4	3	5	2	3	3
10-6637-098	1	8	5	1	4	10	1	5	4	1	1	6	3	5	2	3	3
03-3202-495	1	2	3	1	3	3	1	1	4	1	0	2	2	10	3	3	2
10-6602-097	1	2	5	1	3	10	0	4	4	0	0	2	3	4	3	3	3
04-6004-087	1	4	4	1	3	4	1	4	2	0	1	2	2	3	2	3	3
04-6053-538	1	4	1	1	3	4	1	2	2	0	0	2	2	3	3	3	3
01-3805-245	1	2	1	1	4	1	0	2	2	0	0	2	4	3	3	3	3
10-6623-061	1	6	1	1	3	10	1	1	2	0	0	2	4	3	3	3	3
04-6040-127	1	5	5	1	3	4	0	5	4	1	0	3	2	3	2	3	2
02-3905-013	1	7	1	5	3	2	1	1	99	1	0	2	4	10	3	3	3
05-6105-157	1	6	1	1	3	5	0	2	4	0	1	4	3	4	3	3	2
09-6503-468	1	2	1	1	3	9	1	1	2	0	0	2	4	3	3	3	3
10-6629-058	1	5	1	1	4	10	1	4	2	0	0	3	2	3	2	3	3
06-6224-005	1	4	1	5	3	6	1	1	2	0	0	2	4	5	3	3	3
07-6321-098	1	3	1	1	3	7	0	1	2	0	0	2	4	10	3	3	3
08-6416-092	1	7	5	1	3	8	1	4	4	0	0	2	3	5	2	3	3
07-6317-028	1	5	1	1	3	7	1	3	2	0	0	2	2	10	2	3	3
11-6723-197	1	5	1	1	3	11	1	2	4	0	1	2	2	4	3	3	3
01-0605-038	1	3	5	1	4	1	0	3	4	1	0	2	3	4	3	3	2
11-6711-003	1	4	1	4	4	11	1	5	4	1	0	2	3	4	2	4	2
10-6601-259	1	9	5	2	4	10	1	4	4	1	0	3	3	5	2	3	3
02-3309-041	1	6	1	1	3	2	1	1	2	0	0	2	4	4	3	3	3
03-3205-323	1	5	1	1	3	3	1	2	4	0	0	2	3	4	3	5	3
03-3204-137	1	6	1	1	4	3	1	4	4	0	1	2	3	3	2	3	2
10-6624-132	1	4	1	1	3	10	0	2	2	0	0	2	2	10	3	3	3
11-6720-116	1	7	1	1	6	11	0	4	2	1	1	3	2	4	3	3	3
04-6035-030	1	8	5	1	3	4	1	5	4	1	1	3	3	5	2	3	3
01-3706-135	1	6	5	3	3	1	1	5	4	1	1	3	3	5	2	3	3
03-3201-219	1	6	1	1	3	3	0	1	2	0	0	2	2	4	2	3	3
04-6011-048	1	7	1	1	3	4	1	3	2	1	0	3	2	4	3	3	3
07-6307-015	1	3	1	1	3	7	0	1	4	0	0	2	2	4	3	3	3
03-3207-146	1	4	1	1	3	3	1	3	4	0	0	2	2	3	3	3	3
06-6227-116	1	5	1	5	5	6	1	2	4	0	0	2	2	3	3	3	3
09-6506-345	1	1	1	1	4	9	0	2	4	0	0	2	2	3	2	5	2
03-3101-290	1	9	1	1	3	3	1	1	2	0	0	2	2	4	3	3	3
08-6408-075	1	5	1	1	5	8	1	3	4	1	0	2	2	4	2	3	3
10-6643-038	1	5	1	1	3	10	1	2	2	1	0	2	4	3	3	3	3
10-6601-203	1	5	5	2	4	10	1	5	4	1	1	3	3	5	2	3	3
11-6719-184	1	4	5	1	3	11	1	5	2	0	0	2	3	3	3	3	3
07-6305-162	1	6	1	1	3	7	1	2	2	0	0	2	2	10	3	3	3
04-6020-007	1	8		5	3	4	0	1	2	0	0	2	2	4	3	3	3
07-6320-089	1	9	5	1	3	7	1	2	4	1	0	2	3	5	2	3	3
12-6811-007	1	6	5	2	3	12	1	5	4	1	0	6	3	5	3	3	99
06-6231-084	1	7	1	5	3	6	0	2	2	0	0	2	3	5	3	3	3
06-6227-092	1	2	1	5	3	6	0	1	2	0	0	2	4	10	3	5	3
03-3211-204	1	9	1	1	3	3	1	1	2	1	0	2	4	10	3	3	3
08-6419-050	1	7	5	1	3	8	1	4	4	0	0	3	3	5	3	3	3
10-6632-063	1	6	1	5	3	10	0	1	2	0	0	2	4	10	3	3	3
10-6635-056	1	8	5	1	3	10	1	5	4	0	1	3	3	5	3	3	3
10-6602-012	1	8	5	1	4	10	1	5	4	1	1	6	3	5	2	3	3
05-6110-008	1	4		5	3	5	0	1	4	1	0	2	2	10	3	3	3
06-6228-072	1	7	1	1	3	6	0	3	2	0	0	3	2	10	3	3	3
03-3209-016	1	7	5	1	4	3	0	5	4	1	1	3	3	5	2	3	3
07-6322-012	1	4	5	1	3	7	1	4	4	1	0	2	3	4	2	3	3
08-6421-031	1	4	1	5	3	8	0	1	4	0	0	2	2	3	3	3	3
03-3204-198	1	6	5	1	4	3	1	4	4	1	0	2	3	5	2	3	2
03-3507-201	1	3	1	1	3	3	0	1	4	0	0	2	4	10	3	3	3
04-6036-010	1	2		5	3	4	1	2	4	1	0	2	3	3	3	3	3
11-6719-091	1	5	1	1	1	11	0	1	4	0	0	2	2	10	3	3	3
05-6103-108	1	7	5	2	4	5	0	4	4	0	0	2	3	5	3	3	3
10-6609-134	1	8	5	1	4	10	0	3	4	1	0	2	3	5	2	2	3
06-6211-022	1	6	1	5	3	6	0	2	2	0	0	2	3	4	3	3	3
09-6505-408	1	9	1	1	4	9	1	3	4	0	0	2	3	5	2	3	2
09-6501-331	1	3	5	1	4	9	0	5	4	0	0	2	3	5	3	3	2
12-6829-098	1	5	5	1	5	12	1	5	4	0	0	3	3	5	3	3	3
11-6724-076	1	2	5	2	3	11	1	5	4	0	0	6	3	3	2	3	3
12-6822-349	1	8	1	1	3	12	1	1	4	0	0	2	2	10	3	3	3
10-6603-211	1	5	1	1	3	10	1	2	2	0	0	2	2	3	3	3	3
09-6511-169	1	3	1	1	3	9	1	1	4	0	0	2	4	3	3	3	2
06-6210-020	1	5	5	1	4	6	0	4	4	1	0	2	2	4	2	3	3
11-6721-071	1	2	1	2	4	11	0	4	4	0	0	2	3	4	2	3	3
01-3806-405	1	2	1	5	3	1	0	1	2	0	0	2	4	10	3	3	3
06-6202-106	1	6	5	1	4	6	1	5	4	1	0	3	2	4	2	3	3
08-6405-166	1	4	1	1	3	8	1	2	4	0	0	2	2	3	3	3	3
08-6415-032	1	10	1	1	3	8	1	1	2	0	0	2	4	10	3	3	3
08-6428-150	1	2	5	5	3	8	0	5	99	0	0	6	3	5	2	3	3
07-6320-054	1	2	1	1	3	7	1	3	4	0	0	2	3	4	2	3	3
01-0604-304	1	3	1	1	3	1	1	1	4	0	0	2	4	3	3	3	3
04-6032-027	1	4	5	1	5	4	1	5	4	1	1	4	3	5	3	3	3
12-6820-286	1	3	1	1	3	12	1	3	2	0	0	3	4	4	3	3	3
07-6308-030	1	3	1	1	1	7	0	1	4	1	0	2	2	3	3	3	2
09-6508-152	1	10	5	1	3	9	0	4	4	0	0	2	3	5	3	3	3
05-6107-146	1	6	1	1	3	5	1	2	4	0	0	2	2	4	2	3	3
11-6726-171	1	6	1	1	6	11	1	1	4	0	0	2	2	4	3	3	3
01-3704-051	1	2	5	3	6	1	1	5	4	0	1	2	2	4	2	3	3
09-6510-226	1	13	5	2	1	9	1	5	4	1	0	6	3	5	2	3	2
04-6043-089	1	7	5	3	4	4	1	4	4	1	0	2	2	5	3	3	2
11-6722-039	1	8	5	1	4	11	0	2	4	0	0	2	4	5	2	3	3
01-3805-224	1	2	1	1	3	1	1	1	2	0	0	2	4	4	3	3	3
10-6608-037	1	9	5	2	4	10	1	5	4	1	0	3	3	5	2	3	3
01-0701-020	1	7	5	1	3	1	0	1	4	0	0	2	2	4	3	3	2
03-3404-044	1	8	5	1	4	3	1	4	4	0	0	2	2	4	2	3	3
06-6210-168	1	7	1	5	3	6	1	1	4	0	0	2	2	10	3	3	3
09-6512-162	1	3	5	1	3	9	0	5	4	0	0	2	3	5	3	3	2
10-6608-107	1	8	5	1	4	10	0	5	4	1	0	3	3	5	3	3	3
01-0604-171	1	3	5	1	4	1	1	5	4	1	1	3	2	4	2	3	2
03-3210-029	1	10	5	1	3	3	0	2	4	0	0	2	3	5	3	3	2
09-6517-165	1	8	1	2	4	9	1	4	4	0	0	3	3	3	2	3	2
10-6629-045	1	6	1	1	4	10	1	3	2	0	0	3	4	10	3	2	3
11-6713-106	1	5	1	1	4	11	0	2	4	1	0	2	2	5	2	3	3
11-6703-154	1	5	1	2	2	11	0	2	4	0	0	2	3	4	3	3	3
10-6620-021	1	6	1	1	3	10	1	3	4	0	0	3	2	4	2	3	3
01-3808-056	1	1	1	5	3	1	0	1	2	0	0	2	4	10	3	3	3
10-6609-329	1	6	5	2	4	10	0	4	4	1	0	2	3	5	2	3	3
03-3204-299	1	5	1	3	3	3	0	2	4	0	0	2	3	4	3	3	3
01-0504-081	1	5	5	1	4	1	1	5	4	0	0	2	2	4	2	3	3
10-6636-157	1	7	1	5	2	10	1	3	4	0	0	3	3	3	2	3	3
12-6823-304	1	2	1	1	3	12	0	1	4	0	0	2	4	3	3	3	3
08-6401-092	1	9	1	1	4	8	1	3	4	1	0	2	3	5	2	3	3
10-6625-026	1	7	5	1	4	10	1	5	4	0	0	3	3	5	2	3	3
11-6720-094	1	7	1	1	6	11	0	2	2	0	0	2	4	3	3	3	3
09-6508-248	1	8	1	1	3	9	1	3	2	0	0	3	2	5	3	3	2
09-6508-216	1	5	1	1	4	9	0	3	4	0	0	2	2	4	2	3	3
10-6606-077	1	6	5	3	4	10	1	5	4	1	0	6	3	5	2	3	3
03-3203-010	1	7	5	2	4	3	1	5	4	1	0	3	3	5	2	3	2
09-6501-234	1	4	1	1	4	9	0	4	4	1	1	2	3	5	2	3	3
11-6706-093	1	6	1	1	3	11	1	2	2	0	0	2	2	3	3	3	3
04-6034-056	1	8	5	1	3	4	0	4	4	0	1	2	2	5	3	3	3
06-6203-060	1	4	5	1	4	6	1	5	4	0	0	6	2	5	3	3	3
10-6626-044	1	6	1	1	3	10	0	1	2	0	0	2	2	10	3	3	3
09-6506-038	1	7	5	1	4	9	1	5	4	1	0	7	3	5	2	3	3
07-6325-080	1	4	5	1	3	7	1	5	4	0	0	3	2	4	2	3	3
11-6712-284	1	3	1	4	4	11	0	3	4	1	1	2	3	4	2	3	2
11-6713-028	1	6	5	2	4	11	1	5	4	1	0	6	3	5	2	3	3
11-6708-038	1	1	1	1	3	11	0	2	4	1	0	2	3	3	2	3	3
09-6502-229	1	5	1	1	3	9	0	2	4	0	0	2	2	3	3	3	3
07-6312-016	1	4	1	1	4	7	1	4	4	0	0	2	2	10	2	3	3
10-6632-138	1	4	1	5	4	10	0	2	4	0	0	2	2	10	2	3	3
03-3506-342	1	7	5	1	3	3	1	4	4	0	0	3	4	3	2	3	3
05-6103-062	1	3	5	3	4	5	0	5	4	1	1	2	3	4	2	3	2
09-6506-091	1	5	5	1	4	9	1	5	4	1	1	2	3	4	3	3	2
11-6713-217	1	6	1	1	3	11	1	1	4	0	0	2	4	3	3	3	3
12-6809-006	1	5	1	1	3	12	0	1	4	0	0	2	4	4	3	5	3
04-6042-189	1	5	1	1	5	4	1	3	2	0	0	2	2	3	3	3	3
10-6609-193	1	12	5	2	4	10	1	5	4	1	0	6	3	5	2	3	3
02-3908-060	1	6	1	5	2	2	1	2	2	0	0	3	4	3	2	3	3
07-6318-024	1	4	5	1	3	7	1	5	4	1	1	6	3	5	2	3	3
04-6030-020	1	4	1	1	3	4	1	2	2	0	0	2	2	4	3	3	3
10-6624-091	1	4	5	1	4	10	1	5	4	1	0	4	3	4	2	3	3
03-3501-087	1	3	5	1	3	3	0	5	4	1	0	6	3	4	2	3	2
08-6401-077	1	5	1	2	4	8	1	4	4	1	1	2	3	5	2	3	2
07-6314-016	1	4	1	1	3	7	1	2	2	1	0	3	4	10	3	3	3
12-6828-193	1	7	1	1	3	12	1	1	4	0	0	3	3	10	3	3	3
01-0707-196	1	3	1	1	5	1	1	5	4	0	1	3	2	3	3	3	2
10-6602-267	1	8	1	1	4	10	0	4	2	0	0	2	3	10	2	5	3
07-6301-096	1	9	1	1	3	7	1	2	2	1	0	3	2	3	3	3	3
06-6228-083	1	7	1	5	6	6	1	1	2	99	0	2	4	10	3	3	3
06-6201-270	1	6	1	5	3	6	1	2	2	1	0	3	2	10	3	3	3
10-6614-106	1	8	5	2	4	10	1	2	4	1	0	3	3	5	2	3	3
11-6718-032	1	6	1	1	3	11	1	1	4	0	0	2	4	10	3	3	3
11-6715-211	1	6	1	2	4	11	1	4	4	1	1	2	3	4	2	3	2
12-6812-060	1	4	1	1	3	12	1	3	4	1	0	2	3	3	3	3	3
11-6720-025	1	7	1	1	6	11	0	2	4	0	0	2	2	4	2	3	3
05-6103-287	1	9	5	2	4	5	1	3	4	1	0	2	3	4	2	3	2
05-6104-166	1	2	1	1	3	5	0	2	4	0	0	2	2	10	3	3	3
05-6102-125	1	6	5	1	3	5	1	2	4	99	0	2	2	4	3	4	3
04-6045-042	1	4	5	1	3	4	0	4	4	0	0	2	2	3	3	3	2
08-6422-006	1	8	1	5	3	8	1	1	2	0	0	2	4	5	3	3	3
04-6013-036	1	8	5	1	5	4	1	5	4	1	0	3	3	5	3	3	3
10-6627-024	1	7	5	1	5	10	0	5	4	1	0	6	2	5	3	3	3
11-6713-142	1	5	1	1	3	11	0	2	4	0	0	2	3	4	3	3	3
06-6210-023	1	10	1	1	4	6	0	4	2	0	1	2	3	4	2	3	3
01-0605-204	1	6	1	1	4	1	1	4	2	0	0	2	2	3	3	3	2
11-6713-174	1	8	5	2	4	11	1	5	4	1	0	6	3	4	2	3	3
04-6051-222	1	5	5	1	3	4	0	3	4	0	0	2	4	10	3	3	3
03-3502-271	1	3	5	1	3	3	1	3	4	0	0	2	2	3	3	3	3
03-3201-495	1	3	1	1	3	3	1	1	2	1	0	2	2	4	3	3	3
01-0304-016	1	8	1	1	3	1	1	1	2	1	0	2	4	4	3	3	2
07-6306-267	1	8	1	1	3	7	0	1	2	0	0	2	2	3	3	3	3
08-6401-026	1	5	1	3	4	8	1	4	4	1	1	2	3	4	2	3	3
03-3404-058	1	3	1	1	3	3	1	2	2	0	0	2	2	3	3	3	3
11-6711-013	1	7	1	2	4	11	1	5	4	1	0	7	3	5	2	4	2
03-3204-236	1	2	1	1	3	3	1	1	99	1	0	2	3	4	3	3	2
09-6503-039	1	3	5	2	4	9	0	5	4	1	0	6	3	5	2	3	2
10-6639-084	1	4	1	5	3	10	1	1	2	0	0	2	2	10	2	3	3
12-6801-129	1	5	1	1	4	12	1	2	4	1	0	2	2	3	2	3	2
04-6053-389	1	4	5	1	4	4	1	5	4	1	0	2	3	3	2	3	2
09-6502-178	1	2	1	1	3	9	0	3	4	0	1	2	2	3	3	3	3
09-6503-107	1	8	1	1	1	9	0	3	4	1	0	2	3	4	2	3	2
01-3808-063	1	5	5	5	5	1	1	3	4	0	0	2	3	5	3	3	2
12-6801-263	1	3	1	1	6	12	0	3	4	0	0	2	2	4	3	3	3
12-6813-077	1	3	1	1	3	12	1	3	4	1	0	3	2	10	2	3	3
01-3806-234	1	6	5	5	3	1	0	3	4	0	1	2	2	3	2	3	2
11-6720-155	1	4	1	1	4	11	1	4	4	0	0	2	2	4	2	3	3
03-3402-010	1	4	1	1	3	3	1	2	2	0	0	2	2	3	3	3	3
05-6111-182	1	7	5	2	3	5	1	2	4	1	0	2	3	5	2	3	3
03-3209-076	1	7	1	1	3	3	1	4	4	0	1	3	2	3	2	3	3
12-6824-049	1	4	1	1	3	12	0	1	4	1	0	2	2	10	3	3	3
07-6320-105	1	7	1	1	5	7	1	4	4	0	0	2	3	10	3	3	3
04-6038-048	1	21	1	1	4	4	1	1	4	1	0	3	3	5	2	3	2
01-3810-110	1	3	1	1	3	1	1	4	4	1	1	2	3	3	2	3	3
03-3210-530	1	4	1	3	3	3	1	3	4	0	1	3	2	3	3	3	3
10-6641-013	1	4	1	2	3	10	1	1	2	1	0	2	4	3	3	3	3
10-6621-023	1	12	5	1	4	10	0	4	4	0	0	2	3	5	2	3	2
10-6627-070	1	4	1	1	3	10	1	2	4	0	0	2	2	3	3	3	3
07-6308-054	1	3	5	1	4	7	1	4	4	0	0	2	2	4	2	3	2
01-0901-010	1	6	5	1	4	1	1	5	4	1	0	3	3	5	2	3	3
10-6604-228	1	7	4	1	3	10	0	3	2	1	0	2	2	4	3	3	2
03-3201-563	1	4	5	1	4	3	0	5	4	0	0	3	3	5	2	4	2
08-6430-087	1	4	1	5	3	8	1	1	2	0	0	2	2	10	3	3	3
10-6602-177	1	15	5	1	4	10	1	5	4	1	0	4	3	5	3	3	3
04-6044-112	1	4	5	2	4	4	0	5	4	1	1	2	3	4	2	3	2
11-6705-802	1	2	1	1	3	11	1	2	4	1	0	2	3	4	2	3	3
03-3101-109	1	8	1	1	1	3	0	2	2	1	0	2	3	3	2	3	3
03-3205-580	1	6	5	1	4	3	1	5	4	0	0	6	2	3	2	3	3
08-6423-072	1	12	1	5	3	8	0	1	2	0	0	2	3	3	3	5	3
11-6704-048	1	7	1	1	3	11	0	2	4	1	0	2	3	5	2	3	3
09-6505-413	1	3	1	1	4	9	0	4	4	1	1	2	3	4	2	3	2
11-6711-071	1	4	1	4	4	11	0	4	4	0	0	2	2	5	2	3	2
07-6311-205	1	3	1	1	3	7	1	4	4	0	0	3	3	4	2	3	3
10-6644-023	1	4	1	1	3	10	0	2	2	0	0	2	3	10	3	3	3
07-6305-157	1	15	1	1	1	7	1	4	2	1	0	3	3	5	2	3	2
10-6603-195	1	4	1	1	1	10	1	2	2	0	0	3	2	10	3	3	3
08-6401-040	1	5	1	1	1	8	1	3	4	1	0	3	2	4	3	3	2
06-6206-144	1	4	1	1	3	6	1	2	2	0	0	2	2	10	2	5	3
07-6317-146	1	6	5	3	3	7	1	5	4	1	0	6	3	5	2	3	3
12-6821-123	1	7	1	1	3	12	0	2	4	0	0	2	2	4	3	3	3
04-6042-108	1	9	4	1	4	4	1	5	4	0	1	2	3	5	2	3	3
11-6705-848	1	4	1	2	3	11	0	1	4	0	0	2	4	10	3	5	3
11-6711-503	1	4	1	1	3	11	0	2	4	0	1	2	2	3	3	3	3
10-6641-020	1	5	2	2	3	10	1	3	2	0	0	2	4	3	3	3	3
10-6601-155	1	8	1	1	4	10	1	2	2	1	0	3	3	5	3	3	3
11-6721-174	1	5	1	1	3	11	1	1	2	0	0	2	2	3	3	3	3
10-6615-010	1	10	1	1	4	10	0	1	2	0	0	2	4	4	3	3	3
08-6401-057	1	1	5	3	4	8	0	4	4	0	0	2	2	5	3	3	2
09-6506-026	1	5	1	1	4	9	1	3	4	1	0	2	2	3	2	3	2
03-3401-172	1	7	1	1	3	3	1	1	2	0	0	2	4	3	3	3	3
05-6116-002	1	1	1	5	3	5	1	2	4	0	0	3	2	3	3	3	3
04-6053-599	1	4	1	1	4	4	0	4	2	1	1	2	3	4	2	3	2
10-6606-260	1	7	5	1	4	10	1	4	4	1	0	6	3	5	2	2	3
09-6511-007	1	8	5	1	4	9	1	4	4	0	1	2	2	5	3	3	2
10-6609-308	1	6	5	2	4	10	0	5	4	1	1	2	3	5	2	3	3
06-6203-111	1	6	5	2	4	6	1	4	4	0	0	2	2	5	2	3	3
07-6324-064	1	7	5	1	3	7	1	4	4	1	0	3	3	5	2	3	3
03-3501-310	1	8	5	1	3	3	1	2	4	0	0	3	3	4	3	3	2
12-6829-046	1	7	1	1	1	12	0	1	2	0	0	2	4	4	3	5	3
05-6104-008	1	3	1	1	4	5	1	3	4	1	0	2	3	5	2	3	3
10-6607-048	1	4	5	1	4	10	0	3	4	0	0	2	4	4	3	5	3
03-3404-078	1	12	5	3	3	3	0	4	4	0	0	3	3	5	2	3	2
09-6511-105	1	7	5	2	3	9	0	3	4	0	0	2	3	4	3	3	3
08-6422-043	1	8	1	1	3	8	1	4	4	1	0	3	3	5	2	3	3
03-3205-309	1	5	5	1	4	3	1	5	4	1	0	2	3	5	2	3	2
03-3101-371	1	6	1	1	3	3	1	1	4	0	0	2	4	3	3	3	3
09-6517-223	1	5	1	1	3	9	0	4	4	0	1	2	2	3	3	3	3
01-3811-502	1	7	5	1	3	1	0	4	4	1	0	2	3	5	3	3	2
10-6639-050	1	4	1	5	3	10	1	1	2	0	0	2	2	10	3	5	3
01-3810-230	1	2	5	1	3	1	0	4	4	0	0	2	3	4	3	3	2
05-6104-064	1	3	1	1	4	5	1	2	4	0	0	2	2	3	3	3	3
10-6608-208	1	5	1	1	4	10	1	4	2	0	0	3	3	10	2	3	3
06-6211-047	1	8	5	3	4	6	0	5	2	0	0	2	3	4	2	5	3
07-6311-184	1	5	1	1	3	7	1	3	2	1	0	2	3	10	3	3	3
01-3811-519	1	2	5	1	3	1	0	3	4	0	0	2	2	4	3	3	3
08-6426-129	1	10	5	5	3	8	1	5	4	1	0	6	3	4	2	3	2
06-6202-359	1	2	1	1	3	6	1	1	2	0	0	2	4	3	3	3	3
11-6726-138	1	5	1	2	3	11	1	3	4	0	0	2	3	3	2	3	3
03-3508-023	1	6	1	5	2	3	1	1	2	1	0	3	2	10	3	3	2
10-6601-269	1	2	1	1	4	10	1	5	4	1	0	4	2	3	2	3	3
03-3202-198	1	4	4	1	4	3	0	4	4	0	99	2	2	5	2	3	2
05-6107-111	1	10	1	1	3	5	1	2	2	0	0	2	2	3	3	3	2
05-6105-289	1	5	1	5	4	5	1	3	4	0	0	3	2	3	2	3	2
02-3911-057	1	8	1	5	3	2	1	2	2	0	1	3	2	4	3	3	3
11-6707-056	1	3	1	1	3	11	0	3	2	0	0	2	2	3	3	5	3
11-6713-017	1	3	1	1	4	11	1	3	4	1	0	2	3	4	2	4	3
07-6303-001	1	3	1	1	3	7	1	3	2	0	0	2	4	10	3	3	3
06-6230-063	1	3	1	5	3	6	0	1	2	0	0	2	4	10	3	3	3
06-6203-177	1	9	1	1	3	6	0	1	2	0	0	2	4	4	3	5	3
01-0903-027	1	5	1	1	3	1	0	3	4	1	0	2	3	5	3	3	3
04-6048-061	1	8	1	1	3	4	0	1	2	0	0	2	3	4	3	3	3
06-6222-013	1	4	1	5	3	6	1	2	4	1	0	3	2	4	2	3	3
05-6110-005	1	5		5	3	5	1	1	2	1	0	2	2	10	3	3	3
01-3811-249	1	3	5	5	3	1	1	4	4	1	1	3	3	4	2	3	3
08-6404-262	1	5	1	1	3	8	1	1	4	0	0	2	2	3	3	3	3
11-6726-016	1	4	1	1	6	11	1	3	4	0	0	2	2	4	2	3	3
11-6701-065	1	5	1	1	4	11	0	4	4	1	1	2	3	4	2	3	3
08-6430-120	1	5	1	5	3	8	1	1	2	0	0	2	2	5	3	3	3
04-6053-243	1	9	1	1	4	4	1	1	4	1	1	2	3	5	2	3	3
11-6706-195	1	1	1	5	3	11	0	1	4	0	0	2	4	3	3	3	3
09-6510-048	1	4	1	1	3	9	0	1	2	0	0	2	4	10	3	3	3
10-6614-143	1	3	5	2	4	10	1	4	4	1	0	2	2	10	2	3	2
11-6703-281	1	7	1	2	4	11	1	5	4	1	0	6	2	4	2	3	3
11-6718-019	1	12	5	1	4	11	0	4	4	1	0	2	3	5	2	3	3
05-6103-294	1	4	1	2	4	5	1	4	4	1	1	2	2	3	2	3	2
06-6205-126	1	7	1	1	3	6	0	2	4	0	0	2	2	3	3	3	3
01-3807-183	1	3	1	1	3	1	1	4	4	1	0	7	2	4	3	3	3
06-6202-259	1	1	5	2	3	6	0	5	4	1	1	7	2	4	3	3	3
03-3201-611	1	2	1	1	4	3	1	3	4	0	0	3	2	3	2	3	3
06-6226-168	1	6	5	1	6	6	1	3	4	1	0	2	4	4	3	5	3
04-6044-087	1	4		1	3	4	1	3	4	1	0	3	2	3	3	3	2
06-6212-222	1	8	5	1	3	6	0	3	4	0	0	2	4	3	3	3	3
08-6430-189	1	3	1	5	3	8	1	2	4	1	0	3	2	3	3	3	3
03-3211-083	1	7	5	2	3	3	1	3	4	0	0	3	2	3	2	3	3
12-6822-105	1	1	1	1	3	12	0	3	4	0	0	2	2	3	3	3	3
10-6621-040	1	16	1	1	4	10	0	1	4	1	0	2	3	5	2	3	3
09-6515-097	1	6	1	1	3	9	0	1	4	0	0	2	4	10	3	3	3
09-6504-019	1	8	5	2	4	9	1	4	4	1	0	2	2	5	2	3	2
07-6309-038	1	4	1	1	3	7	0	1	4	0	0	2	4	3	3	5	3
09-6503-147	1	5	1	1	1	9	0	2	4	1	0	2	2	4	2	3	3
11-6705-571	1	2	1	1	3	11	0	3	4	0	0	2	3	4	3	3	3
01-0106-077	1	9	5	1	4	1	1	5	4	1	1	3	3	5	2	3	2
05-6113-079	1	11	5	1	3	5	1	4	4	0	0	2	3	5	3	3	3
07-6309-127	1	4	1	1	3	7	1	1	4	1	0	2	2	3	3	3	3
03-3204-101	1	1	5	2	4	3	1	5	4	1	0	2	3	5	2	3	2
10-6604-150	1	8	5	1	3	10	0	5	4	0	1	2	3	5	2	3	2
03-3205-330	1	7	1	1	3	3	1	2	4	0	0	2	4	10	3	3	3
12-6825-204	1	4	1	1	3	12	1	3	4	0	0	2	2	10	3	3	3
12-6825-142	1	3	1	1	3	12	0	2	4	0	0	2	2	10	3	3	3
09-6516-004	1	4	5	3	4	9	0	4	4	1	0	2	3	4	2	3	2
02-3309-050	1	4	1	1	3	2	1	2	2	0	0	2	2	4	3	3	3
02-3309-124	1	1	1	1	3	2	0	5	2	0	0	7	2	4	3	3	3
01-3811-110	1	7	5	1	3	1	1	4	4	0	0	2	3	4	3	3	3
10-6636-156	1	8	5	1	2	10	0	5	4	0	0	6	3	5	3	3	3
08-6416-081	1	6	1	1	3	8	1	2	4	1	0	2	3	5	2	3	3
09-6508-251	1	6	1	2	4	9	1	3	4	1	0	2	3	5	2	3	2
05-6109-023	1	3	1	5	3	5	1	2	2	1	0	2	2	3	2	3	3
08-6401-004	1	5	5	2	4	8	0	5	4	0	1	2	3	5	2	3	3
03-3204-518	1	5	5	1	3	3	0	4	4	0	0	2	3	4	3	3	3
01-0108-068	1	8	1	1	4	1	1	4	4	1	0	3	2	3	2	3	3
04-6006-099	1	6	1	5	3	4	1	1	2	0	0	2	4	10	3	3	3
12-6802-016	1	2	5	2	4	12	0	5	4	1	1	2	3	4	2	3	2
04-6028-090	1	6	5	1	3	4	0	4	4	0	0	2	3	5	3	3	2
09-6506-327	1	3	1	1	1	9	1	4	4	1	1	7	2	3	3	3	3
03-3502-045	1	2	5	1	3	3	0	4	4	0	0	2	2	3	3	3	3
11-6715-140	1	4	1	2	4	11	0	1	4	1	0	2	2	4	2	3	3
10-6613-005	1	3	5	1	3	10	0	3	4	0	0	2	4	5	3	5	3
01-0605-163	1	3	1	1	3	1	1	2	4	0	0	2	2	3	3	3	3
03-3201-349	1	4	5	1	4	3	1	4	4	0	0	2	2	5	2	3	2
07-6316-017	1	7	1	1	3	7	1	3	4	0	0	2	2	3	3	3	3
11-6711-158	1	8	1	2	4	11	0	5	4	0	1	4	3	4	2	3	2
09-6515-066	1	5	5	1	3	9	1	3	4	0	0	2	2	4	3	3	3
10-6609-027	1	5	1	1	1	10	0	2	2	0	0	2	3	10	3	3	3
09-6510-179	1	2	1	1	3	9	0	1	4	1	0	2	2	3	3	3	3
09-6505-221	1	8	5	2	4	9	0	5	4	1	1	2	3	5	2	3	2
11-6702-089	1	3	1	1	3	11	1	1	4	0	0	2	4	3	3	3	3
06-6213-160	1	7	1	1	4	6	1	2	4	1	0	2	3	5	2	3	3
08-6430-039	1	4	1	5	3	8	1	1	4	0	0	2	2	4	3	3	3
09-6505-204	1	1	1	1	3	9	0	2	4	0	0	2	2	3	3	3	3
08-6422-093	1	3	1	1	3	8	0	1	2	0	0	2	4	10	3	3	3
03-3205-023	1	8	5	1	4	3	0	3	4	1	0	2	3	5	2	3	2
06-6202-251	1	4	1	1	3	6	1	2	2	0	0	3	2	10	3	3	3
12-6823-329	1	3	5	1	3	12	1	3	4	1	0	3	3	4	2	3	3
11-6726-086	1	4	1	1	6	11	1	4	4	1	1	2	3	5	2	3	3
08-6425-057	1	8	5	5	5	8	1	3	4	1	0	2	3	5	2	3	2
10-6624-021	1	6	5	5	6	10	0	3	4	0	0	2	3	4	3	3	3
01-3807-098	1	3	1	5	3	1	1	4	2	0	0	7	4	4	3	3	2
12-6802-399	1	7	1	1	3	12	1	3	4	0	0	3	3	5	2	3	3
10-6630-044	1	3	5	1	3	10	1	4	4	1	0	2	3	5	3	3	3
10-6601-030	1	10	5	2	4	10	1	5	4	1	1	3	3	5	2	3	3
01-1002-056	1	4	5	3	5	1	1	5	4	1	1	6	3	4	2	3	2
04-6005-241	1	4	1	1	3	4	0	3	2	1	0	3	3	5	3	3	3
05-6145-027	1	4	4	1	4	5	0	5	4	0	0	2	2	4	2	3	3
02-3307-310	1	8	5	5	3	2	1	4	2	1	0	3	3	5	3	3	3
10-6602-333	1	9	1	1	4	10	0	5	2	0	0	3	3	10	2	3	3
07-6326-018	1	6	1	1	3	7	1	2	4	0	0	2	2	10	3	3	3
06-6208-113	1	11	5	1	3	6	1	3	4	1	0	3	3	5	2	3	3
04-6038-079	1	6	5	1	4	4	1	5	4	1	0	2	3	5	2	3	3
09-6503-027	1	4	1	1	3	9	1	2	4	0	1	2	2	3	3	3	3
10-6621-006	1	6	1	5	3	10	0	1	2	0	0	2	4	3	3	5	3
03-3208-224	1	7	5	3	4	3	0	5	4	1	0	3	3	5	2	3	2
06-6222-046	1	6	1	5	3	6	1	3	4	0	0	7	3	5	3	3	3
06-6201-175	1	5	1	1	3	6	1	2	2	0	0	2	4	10	3	3	3
11-6715-020	1	3	1	2	4	11	1	5	4	1	1	6	3	4	2	3	3
11-6701-153	1	12	5	2	4	11	0	5	4	1	1	2	3	5	2	3	2
07-6313-120	1	10	5	1	3	7	1	3	4	1	0	3	3	5	3	3	3
01-0708-231	1	8	5	1	3	1	1	2	4	1	0	2	2	4	3	4	3
03-3404-261	1	6	1	1	3	3	0	3	2	0	0	2	3	4	3	3	3
07-6323-118	1	7	1	1	3	7	1	3	4	1	0	3	3	5	2	3	3
10-6609-152	1	6	5	2	4	10	0	5	4	1	0	4	3	5	2	3	3
03-3505-005	1	7	5	2	4	3	1	3	4	1	1	2	2	3	2	3	2
04-6050-058	1	4	1	1	3	4	1	2	4	0	0	2	2	3	3	3	3
05-6111-191	1	6	1	1	3	5	1	2	2	0	0	2	3	3	3	3	3
07-6317-009	1	10	5	2	3	7	1	2	4	1	0	2	3	5	2	3	3
10-6630-135	1	5	5	1	4	10	1	4	4	0	0	2	2	4	2	4	3
10-6607-145	1	5	5	1	3	10	0	3	4	0	0	2	4	4	3	5	3
01-0604-263	1	7	1	1	3	1	1	3	4	0	0	2	2	4	3	3	2
11-6701-027	1	5	5	1	3	11	0	4	4	1	1	2	3	5	3	3	3
10-6623-090	1	12	5	1	3	10	0	2	4	0	0	2	2	5	3	2	3
06-6228-180	1	8	1	5	3	6	1	1	2	0	0	3	4	10	3	3	3
11-6731-011	1	2	5	1	2	11	0	4	4	0	0	2	4	4	3	3	3
05-6103-291	1	6	1	1	4	5	1	2	4	0	0	3	2	3	3	3	3
10-6636-119	1	12	1	5	3	10	1	1	2	0	0	2	2	10	3	3	3
05-6104-181	1	7	1	1	3	5	1	4	4	1	1	3	3	10	3	3	3
06-6202-143	1	7	5	1	3	6	1	3	4	0	0	2	3	4	3	3	3
06-6201-151	1	6	1	1	3	6	1	2	2	0	0	2	4	10	3	3	3
09-6517-236	1	10	5	3	4	9	0	5	4	1	0	6	3	5	2	3	2
03-3401-104	1	3	3	5	3	3	1	3	4	0	0	7	2	3	3	3	3
01-3704-454	1	6	5	1	3	1	1	2	2	0	0	2	2	4	3	3	3
02-3308-064	1	11	5	1	3	2	1	4	4	0	1	3	3	5	2	3	2
10-6627-067	1	5	1	1	3	10	0	3	4	0	0	2	2	3	2	3	3
11-6705-743	1	4	1	5	3	11	0	1	4	0	0	2	2	10	3	5	3
11-6725-152	1	6	1	1	3	11	1	3	4	0	1	2	3	4	3	3	3
09-6504-322	1	5	5	1	4	9	0	5	4	0	0	2	3	5	3	5	3
06-6211-103	1	9	5	3	4	6	0	5	4	0	1	2	3	5	2	3	3
11-6718-065	1	7	1	1	4	11	0	1	2	0	0	2	2	10	3	3	3
12-6824-118	1	9	1	1	3	12	1	3	4	1	0	3	4	4	3	3	3
05-6105-279	1	5	1	1	3	5	0	1	4	0	0	2	4	4	3	3	2
04-6044-203	1	4	5	2	4	4	1	5	4	1	1	6	3	5	2	3	2
11-6705-646	1	10	5	1	3	11	1	5	4	1	1	6	2	10	2	3	3
12-6804-215	1	3	1	1	3	12	0	1	4	0	0	2	4	4	3	3	3
01-0707-241	1	3	1	1	3	1	1	3	4	0	0	2	4	3	3	3	2
08-6417-053	1	7	5	1	3	8	1	5	4	0	0	3	3	4	3	3	3
07-6315-093	1	7	1	1	3	7	1	3	2	0	0	2	2	10	3	3	3
04-6053-153	1	3	5	1	3	4	1	5	4	0	0	6	2	4	3	3	3
01-0706-092	1	2	1	1	3	1	1	3	4	0	0	2	2	3	3	3	3
07-6307-086	1	4	5	1	4	7	1	4	4	1	0	2	2	4	2	3	2
11-6705-539	1	4	1	1	3	11	0	3	2	0	0	2	2	4	3	3	3
06-6202-345	1	7	5	3	4	6	1	5	4	1	1	2	3	5	2	3	3
01-3803-323	1	7	5	1	3	1	1	3	4	1	1	2	4	3	3	3	2
11-6718-089	1	2	1	1	1	11	1	2	4	0	0	2	2	3	3	3	3
06-6229-053	1	4	1	5	6	6	1	4	4	0	1	3	2	3	2	3	3
12-6823-340	1	8	5	1	3	12	1	5	4	1	0	3	3	5	2	3	3
04-6038-043	1	4	5	1	4	4	0	4	4	0	0	2	3	5	3	3	2
08-6404-036	1	7	5	2	3	8	1	5	4	1	1	3	3	5	2	3	3
10-6643-006	1	5	1	1	3	10	0	3	2	0	0	3	3	10	3	3	3
08-6419-053	1	6	3	5	3	8	1	2	2	0	0	3	3	10	2	3	3
06-6201-108	1	5	1	1	2	6	1	4	2	1	1	3	2	10	3	3	3
04-6013-028	1	8	1	5	3	4	1	1	4	1	0	3	2	4	3	3	3
12-6805-018	1	6	5	2	3	12	1	3	4	0	0	2	2	5	3	3	3
09-6509-017	1	3	5	1	4	9	1	5	4	1	1	2	3	5	2	3	2
04-6010-114	1	5	1	5	3	4	0	1	2	1	0	2	2	3	3	3	3
06-6228-175	1	9	1	5	3	6	1	1	4	0	0	2	2	10	3	3	3
11-6711-282	1	5	1	4	4	11	1	5	4	1	1	3	3	4	2	3	2
01-3803-139	1	4	5	2	5	1	0	5	4	1	1	6	3	5	2	3	2
11-6716-114	1	2	1	1	4	11	0	3	4	1	0	2	2	3	2	3	3
05-6101-300	1	3	5	1	3	5	0	3	4	0	0	2	2	3	3	5	3
03-3202-112	1	4	5	1	4	3	0	4	4	0	0	2	2	4	3	3	2
12-6827-090	1	4	4	1	4	12	1	4	4	0	0	2	3	4	3	3	3
04-6038-222	1	6	5	2	4	4	1	3	4	1	0	2	3	4	2	3	3
11-6718-021	1	2	1	1	4	11	0	2	2	0	0	2	2	3	3	3	3
04-6045-055	1	3	5	2	2	4	1	4	4	0	1	2	2	4	3	3	2
06-6213-146	1	5	5	5	4	6	1	4	4	0	0	2	3	5	2	3	3
12-6830-104	1	5	5	1	5	12	1	5	4	0	0	3	2	5	2	3	3
02-3301-022	1	10	4	1	4	2	1	5	4	1	1	3	3	5	2	3	2
11-6712-156	1	7	1	1	4	11	1	4	4	1	1	2	2	3	2	3	3
12-6821-012	1	3	1	2	3	12	1	4	4	0	0	3	2	3	2	3	3
09-6508-211	1	3	1	5	3	9	0	1	2	0	0	2	2	3	3	3	3
05-6102-193	1	5	1	1	4	5	1	3	4	0	0	2	4	3	2	3	3
03-3404-146	1	8	1	1	3	3	0	2	2	0	0	2	2	4	3	3	3
03-3202-075	1	11	1	1	4	3	1	2	4	0	0	2	3	5	2	3	2
08-6404-223	1	9	5	1	3	8	1	2	4	1	0	2	3	5	2	3	3
04-6008-015	1	5	1	5	1	4	0	1	2	0	0	2	4	10	3	3	3
03-3405-250	1	8	1	1	3	3	1	1	2	0	0	2	2	4	3	3	3
11-6702-200	1	11	1	1	3	11	0	1	2	0	0	2	2	3	3	3	3
03-3202-442	1	11	5	1	4	3	1	1	4	1	0	2	2	5	2	3	2
03-3501-422	1	5	5	3	4	3	1	5	4	1	0	6	3	5	2	3	2
09-6511-191	1	7	1	2	3	9	1	2	4	0	0	2	2	3	3	3	2
12-6822-132	1	4	1	1	3	12	1	3	4	0	0	2	2	3	2	3	3
04-6012-011	1	4	5	1	3	4	1	3	4	0	0	2	3	4	3	3	3
10-6611-116	1	4	5	1	4	10	1	3	4	0	0	2	4	10	3	3	2
04-6001-042	1	5	5	5	4	4	1	5	4	1	0	6	2	3	2	2	3
08-6409-052	1	8	1	1	3	8	1	4	4	0	0	2	3	4	2	3	3
09-6508-091	1	9	2	1	3	9	1	3	4	1	0	3	3	4	2	3	3
04-6044-421	1	3	5	1	4	4	0	5	4	1	0	2	3	5	2	3	2
08-6416-057	1	7	5	1	3	8	1	5	4	1	1	4	3	5	2	3	3
07-6304-089	1	4	1	1	3	7	1	3	4	0	0	3	3	3	3	3	3
04-6053-684	1	5	5	3	4	4	1	5	4	0	1	4	2	10	2	3	3
09-6509-009	1	6	5	2	4	9	1	4	4	1	1	2	3	5	2	3	2
06-6225-084	1	6	1	5	3	6	1	1	2	0	0	2	3	4	3	3	3
07-6306-076	1	5	5	2	4	7	1	5	4	1	0	6	3	5	2	3	3
11-6703-065	1	6	5	1	4	11	0	5	4	1	1	3	3	5	2	3	2
12-6804-103	1	4	2	1	3	12	1	1	4	99	0	2	99	3	3	3	3
08-6410-043	1	5	1	3	5	8	1	3	2	0	1	2	2	3	3	3	3
11-6702-040	1	3	5	1	3	11	0	3	4	1	0	2	2	3	3	3	3
03-3201-187	1	3	5	1	4	3	1	5	4	0	0	3	3	5	2	3	3
04-6048-085	1	6	1	1	3	4	0	1	4	0	0	2	3	5	3	3	3
12-6825-015	1	11	5	1	3	12	1	2	4	0	0	2	3	5	2	3	3
10-6613-029	1	4	5	1	4	10	1	5	4	0	0	3	3	5	2	3	2
08-6403-164	1	10	1	1	3	8	1	2	4	0	0	2	3	5	3	3	3
07-6326-012	1	4	1	1	3	7	1	3	2	0	0	2	4	10	3	3	3
03-3405-083	1	3	1	1	4	3	1	4	4	0	0	3	2	3	2	3	3
07-6317-047	1	9	1	1	3	7	1	4	4	1	1	2	3	3	2	3	3
06-6210-054	1	4	5	2	4	6	1	4	4	1	0	2	2	4	2	3	3
11-6706-204	1	6	1	2	4	11	1	4	4	1	0	3	3	3	2	3	3
07-6325-027	1	8	5	1	3	7	1	5	4	1	1	7	3	5	3	3	3
08-6428-039	1	12	5	5	3	8	1	1	4	0	0	2	3	5	3	3	3
04-6045-213	1	5	1	1	3	4	0	1	4	0	0	2	2	4	3	3	3
10-6602-202	1	6	1	1	4	10	0	3	4	0	0	2	3	10	3	3	3
01-3801-126	1	2	1	1	3	1	0	1	2	0	0	2	4	3	3	3	2
01-0902-019	1	4	1	1	3	1	1	2	2	1	0	3	4	5	3	3	2
08-6408-040	1	2	5	1	3	8	1	5	4	1	0	6	3	5	2	3	3
03-3102-072	1	5	5	3	4	3	1	3	4	1	0	2	2	4	2	3	2
10-6636-033	1	6	1	5	3	10	1	1	2	0	0	2	4	10	3	5	3
03-3505-351	1	3	5	1	3	3	0	4	4	0	1	2	2	3	3	3	2
08-6420-059	1	11	5	1	3	8	1	3	4	0	1	3	3	5	2	3	3
03-3204-340	1	2	5	1	3	3	0	4	4	0	1	2	2	4	3	3	3
10-6605-138	1	9	1	1	3	10	1	3	4	1	0	2	3	4	2	3	3
06-6215-011	1	3	3	1	3	6	1	3	2	0	0	2	2	4	3	3	3
01-3801-052	1	9	5	1	4	1	1	4	4	1	0	3	3	5	2	3	2
12-6802-429	1	5	5	2	4	12	1	4	4	0	0	2	2	4	2	3	3
06-6227-171	1	8	3	1	3	6	1	4	4	0	0	4	3	4	3	3	3
03-3403-174	1	17	1	1	3	3	1	1	4	0	0	2	3	5	3	3	3
04-6053-260	1	3	5	2	4	4	0	5	4	1	0	2	3	5	2	3	2
11-6703-301	1	6	1	1	6	11	0	3	4	1	0	2	2	5	2	3	3
10-6640-092	1	5	1	1	3	10	1	4	2	0	0	7	4	3	3	3	3
12-6820-342	1	11	5	1	3	12	1	5	4	0	1	2	3	5	3	3	3
07-6323-036	1	6	1	1	3	7	1	2	2	0	0	2	2	10	3	3	3
10-6617-027	1	5	1	1	3	10	1	4	99	0	0	7	2	3	3	5	3
02-3913-051	1	12	1	5	3	2	1	1	2	0	0	2	2	5	3	3	3
11-6719-144	1	5	1	1	4	11	0	4	4	0	0	2	2	10	3	3	3
07-6311-182	1	7	1	1	3	7	1	1	4	0	0	2	4	10	3	3	3
09-6506-383	1	3	1	1	4	9	1	4	4	1	0	2	3	3	2	3	2
04-6052-040	1	8	5	5	3	4	1	5	4	1	1	7	3	5	2	3	3
08-6416-041	1	11	1	1	3	8	1	2	2	0	0	2	3	5	3	3	3
03-3507-304	1	7	1	1	3	3	1	1	2	0	0	2	4	3	3	3	2
03-3208-296	1	3	5	1	3	3	1	3	4	1	0	2	2	4	3	3	3
01-3808-055	1	8	1	1	3	1	0	1	4	0	0	2	2	4	3	3	3
11-6711-545	1	2	1	1	3	11	0	1	4	0	0	2	4	10	3	3	3
05-6101-177	1	5	1	5	3	5	0	2	2	0	1	2	2	10	3	3	3
08-6419-011	1	3	1	1	3	8	0	3	4	0	0	2	2	3	3	3	3
10-6605-133	1	6	5	1	4	10	1	5	4	1	1	2	3	3	2	3	3
02-3927-098	1	4		5	3	2	0	1	2	0	0	2	4	10	3	3	3
09-6505-088	1	6	5	1	4	9	1	4	4	1	0	2	3	4	2	3	3
09-6506-364	1	5	5	1	4	9	1	4	4	1	1	2	3	5	2	3	2
05-6112-027	1	16	1	2	3	5	1	2	2	0	0	2	3	5	2	3	3
10-6609-258	1	9	5	1	4	10	0	3	4	1	0	2	3	5	3	2	3
10-6620-008	1	5	1	1	3	10	1	1	2	0	0	2	4	10	3	5	3
10-6638-007	1	5	1	5	3	10	1	1	2	0	0	2	4	4	3	3	3
11-6703-364	1	2	1	1	3	11	0	1	4	0	0	2	2	3	3	3	3
03-3204-415	1	8	1	1	4	3	1	3	2	1	0	2	3	5	2	3	2
10-6627-033	1	6	1	2	3	10	1	4	4	0	0	2	3	3	3	3	2
06-6217-074	1	11	5	1	4	6	1	5	4	1	1	2	3	4	2	3	3
12-6824-054	1	6	5	1	3	12	1	3	4	0	0	2	2	4	3	3	3
11-6725-141	1	5	1	1	3	11	1	2	4	1	0	2	2	5	3	3	3
12-6824-045	1	2	1	1	3	12	1	2	2	0	0	2	4	3	3	3	3
08-6406-025	1	3	5	1	3	8	0	2	4	1	0	2	2	4	3	3	3
11-6715-132	1	8	1	2	4	11	1	2	4	1	0	3	3	4	2	3	2
08-6426-008	1	3	1	5	3	8	1	1	2	0	0	2	4	3	3	5	3
11-6716-025	1	10	1	1	4	11	1	4	4	1	1	2	3	10	2	3	3
06-6206-143	1	6	1	1	3	6	0	2	2	1	0	2	2	3	3	3	3
12-6813-073	1	5	1	1	3	12	1	3	4	1	0	3	2	3	3	3	3
09-6518-122	1	4	1	5	3	9	1	1	4	0	0	2	2	3	3	3	3
12-6801-137	1	9	1	1	4	12	1	3	4	1	0	2	3	5	2	3	2
06-6228-119	1	6	1	5	3	6	1	4	2	1	0	7	2	4	3	3	3
03-3102-032	1	5	5	1	4	3	1	4	4	1	1	2	3	5	2	3	3
09-6512-185	1	7	1	1	3	9	0	2	4	0	1	2	2	3	3	3	3
03-3210-242	1	3	5	3	3	3	1	4	2	0	0	2	3	3	3	3	3
01-3806-261	1	6	1	1	3	1	1	2	2	0	0	2	2	3	3	3	3
01-0605-172	1	4	1	1	4	1	1	3	4	1	0	2	2	3	3	3	2
11-6717-172	1	5	1	2	4	11	0	3	4	0	0	2	3	4	3	3	3
04-6046-019	1	3	1	1	4	4	1	2	4	0	0	2	2	3	3	3	3
09-6508-082	1	6	5	1	4	9	0	5	4	1	0	2	3	5	2	3	3
05-6103-041	1	4	1	1	4	5	1	3	4	1	0	2	2	4	2	3	2
12-6801-064	1	13	5	3	4	12	1	1	4	1	0	2	3	5	3	3	2
11-6705-677	1	8	5	1	3	11	0	4	4	0	0	2	3	5	3	3	3
04-6041-065	1	5	5	2	4	4	1	5	4	1	0	4	3	5	2	3	2
10-6645-024	1	5	1	5	3	10	0	1	2	0	0	2	4	4	3	3	3
11-6711-299	1	7	5	2	4	11	0	5	4	1	1	2	3	4	2	3	2
08-6412-165	1	4	1	1	3	8	0	2	4	0	0	2	2	4	3	5	3
09-6506-440	1	9	5	1	3	9	1	5	4	1	0	7	3	5	3	3	2
05-6110-108	1	5	1	5	3	5	0	1	2	0	0	7	2	10	3	3	3
10-6638-032	1	5	1	1	3	10	1	2	4	0	0	3	4	3	3	3	3
04-6040-093	1	3	1	1	3	4	0	1	2	0	0	2	4	10	3	3	3
07-6311-129	1	4	1	1	3	7	0	2	2	0	0	2	4	10	3	3	3
06-6215-041	1	4	1		3	6	0	1	2	0	0	2	4	10	3	3	3
08-6409-014	1	6	1	2	3	8	1	4	4	0	1	2	2	4	3	3	3
09-6503-053	1	6	5	1	4	9	1	5	4	1	0	3	3	5	2	3	2
09-6506-328	1	5	1	1	3	9	1	4	4	1	0	3	3	4	2	3	3
07-6310-037	1	6	1	2	2	7	1	2	4	1	0	2	2	4	3	3	3
04-6039-045	1	11	5	1	3	4	1	4	4	1	0	3	3	5	3	3	3
11-6710-026	1	6	1	1	3	11	0	4	4	1	0	3	2	4	2	3	3
04-6007-033	1	6	1	1	3	4	1	5	4	1	0	6	3	4	3	3	3
04-6004-132	1	1	5	5	2	4	1	5	4	0	0	6	3	4	2	3	3
03-3202-240	1	6	1	1	3	3	1	3	2	1	0	2	2	3	3	3	2
09-6504-258	1	6	5	2	3	9	1	5	4	0	1	3	2	4	3	3	3
04-6053-141	1	4	5	1	3	4	0	4	4	0	0	2	3	5	3	3	3
09-6512-187	1	7	5	3	4	9	0	2	4	1	1	2	3	5	2	3	2
09-6514-185	1	7	1	1	4	9	1	3	4	0	0	2	2	5	3	3	2
10-6623-177	1	5	5	2	4	10	1	3	4	1	0	2	2	10	2	3	3
04-6046-039	1	5	5	2	4	4	1	5	4	1	1	2	3	4	2	3	2
07-6321-129	1	11	5	1	4	7	0	4	4	1	0	2	3	5	2	3	2
05-6101-350	1	8	5	2	3	5	1	4	4	0	0	2	3	5	2	3	3
06-6225-183	1	5	1	5	3	6	0	1	4	0	1	2	4	4	3	3	3
06-6205-088	1	5	5	2	4	6	0	5	4	1	0	6	3	5	2	3	3
04-6004-014	1	7	5	2	4	4	1	5	4	1	1	3	3	5	2	3	3
01-3811-040	1	9	1	1	3	1	1	2	2	0	0	2	4	5	3	3	3
06-6224-001	1	5	1	1	3	6	1	4	2	0	0	3	2	10	3	3	3
05-6103-046	1	3	1	1	3	5	1	2	4	0	1	2	2	10	2	3	2
06-6204-119	1	4	1	1	3	6	1	3	4	1	0	2	2	3	2	3	3
05-6108-042	1	6	5	1	4	5	0	3	4	0	0	2	2	4	2	3	3
07-6315-162	1	8	1	2	3	7	1	1	2	0	0	2	4	10	3	5	3
07-6302-025	1	6	1	1	3	7	1	2	2	0	0	2	4	10	3	3	3
12-6823-104	1	4	1	1	3	12	1	4	4	0	0	3	3	3	3	3	3
05-6108-064	1	4	5	1	4	5	0	3	4	0	0	2	2	4	3	3	3
02-3305-182	1	9	1	1	3	2	1	2	4	0	1	2	3	5	3	3	3
06-6212-126	1	7	5	1	4	6	0	4	4	1	1	3	3	5	2	3	3
12-6822-077	1	5	5	2	4	12	1	5	4	0	0	3	3	4	2	3	3
05-6101-310	1	2	5	1	3	5	0	4	4	0	0	2	2	4	3	3	3
04-6041-026	1	4	5	5	3	4	0	3	4	0	0	3	3	4	3	3	3
05-6103-272	1	4	5	1	4	5	0	3	4	0	0	2	4	4	3	3	3
06-6213-076	1	5		1	3	6	0	5	2	0	0	7	4	4	3	3	3
10-6604-011	1	5	5	2	4	10	0	5	4	1	1	4	2	3	2	3	2
04-6028-209	1	9	5	1	3	4	1	5	4	0	0	4	4	4	3	3	2
09-6508-092	1	7	1	1	4	9	1	3	4	0	0	3	2	3	2	3	2
10-6632-087	1	6	1	5	3	10	0	1	2	0	0	2	2	10	3	3	3
11-6714-087	1	12	5	2	4	11	1	4	4	1	0	2	3	5	2	3	3
03-3506-360	1	4	5	1	3	3	1	3	2	1	0	2	2	4	2	3	3
02-3308-109	1	5	1	1	3	2	1	4	2	0	1	3	2	4	3	3	2
09-6503-196	1	6	1	1	4	9	1	4	4	0	1	2	2	4	2	3	2
02-3901-062	1	5	1	1	3	2	1	3	2	0	0	2	2	5	2	3	3
10-6604-248	1	5	1	1	4	10	0	4	4	0	0	2	3	4	2	3	3
10-6630-179	1	9	1	1	3	10	1	3	2	0	0	3	2	5	3	3	3
03-3506-184	1	9	1	1	4	3	1	3	2	0	0	2	3	4	2	3	3
06-6203-015	1	6	5	1	4	6	1	5	4	1	0	3	3	5	2	3	3
03-3102-101	1	5	1	5	3	3	0	3	4	0	0	7	2	4	3	3	3
10-6630-156	1	3	1	2	4	10	0	3	4	1	0	2	2	5	2	3	3
04-6034-064	1	7	1	5	2	4	1	2	2	0	0	3	2	99	3	3	3
10-6630-019	1	7	1	5	3	10	1	1	4	0	0	2	2	4	3	3	3
03-3506-024	1	2	5	1	4	3	0	5	4	0	1	3	3	3	2	3	3
06-6211-046	1	6	5	2	4	6	0	4	4	0	1	3	3	4	2	3	3
01-0203-002	1	8	5	2	4	1	1	5	4	1	1	6	3	5	2	3	2
11-6722-115	1	8	5	1	4	11	1	2	4	1	0	2	3	5	2	3	3
06-6216-013	1	6	1	1	5	6	1	5	4	0	1	2	3	3	2	3	3
12-6828-244	1	7	5	1	3	12	1	4	4	1	0	2	2	3	2	3	3
01-3703-183	1	2	1	5	3	1	0	1	2	0	0	2	4	10	3	5	3
12-6830-039	1	6	1	1	3	12	1	1	4	0	0	2	2	4	3	3	3
06-6222-006	1	5	3	5	3	6	0	2	2	0	0	2	2	4	3	3	3
12-6801-291	1	2	3	2	3	12	0	2	4	0	0	2	2	3	3	3	3
03-3211-034	1	4	5	1	4	3	0	5	4	1	0	2	3	5	2	3	2
01-3806-515	1	7	1	1	3	1	1	1	2	1	0	2	2	3	3	3	3
12-6823-171	1	4	2	2	1	12	1	3	2	0	0	3	2	10	2	3	3
03-3211-031	1	5	1	1	3	3	1	3	2	0	0	3	2	3	3	3	2
09-6507-042	1	3	1	1	4	9	0	2	4	0	1	2	2	3	3	3	2
04-6010-049	1	5	1	1	3	4	1	2	2	0	1	2	2	10	3	3	3
06-6222-050	1	12	3	1	3	6	1	4	4	0	0	3	3	5	2	3	3
10-6605-255	1	1	1	1	3	10	0	1	2	0	0	2	4	10	3	3	3
03-3201-247	1	11	5	1	4	3	1	5	4	0	0	2	3	5	2	3	2
01-0106-231	1	8	1	1	4	1	1	3	4	1	0	2	3	4	2	3	2
12-6813-059	1	7	5	1	3	12	0	1	4	0	0	2	2	4	3	3	3
06-6208-075	1	7	1	5	3	6	1	1	4	0	1	2	4	3	3	3	3
04-6006-109	1	7	5	1	3	4	1	4	4	99	0	3	2	3	3	4	3
09-6518-013	1	10	1	2	3	9	0	5	4	0	0	5	3	5	3	3	3
06-6222-027	1	1	1	5	3	6	0	1	4	0	0	2	2	10	3	3	3
08-6405-177	1	5	1	1	4	8	1	4	4	0	0	2	2	4	2	3	2
05-6104-158	1	3	1	1	3	5	0	1	2	0	0	2	4	10	3	5	3
01-0108-077	1	9	1	1	4	1	0	3	4	1	0	2	4	3	2	3	2
03-3505-040	1	10	5	1	4	3	1	5	4	1	0	6	3	5	2	3	2
02-3308-107	1	11	1	1	3	2	1	4	2	0	1	3	2	5	3	3	3
12-6808-101	1	5	1	1	3	12	1	1	2	0	0	2	2	4	3	3	3
04-6031-026	1	3	5	1	3	4	0	4	4	0	0	2	2	3	3	3	3
04-6006-064	1	9	1	3	3	4	1	1	2	0	0	2	4	10	3	3	3
11-6707-009	1	5	1	1	3	11	1	2	2	0	0	2	2	10	3	3	3
04-6041-188	1	7	1	1	4	4	1	4	2	1	0	3	2	3	2	3	2
10-6623-198	1	6	1	1	4	10	1	3	4	0	0	3	2	10	3	3	3
09-6504-287	1	11	1	1	4	9	1	4	4	1	0	6	3	5	2	3	2
03-3205-313	1	7	5	2	4	3	1	5	4	1	0	6	3	5	2	3	2
04-6050-021	1	2	1	5	3	4	0	1	99	1	0	2	4	3	3	3	3
04-6045-089	1	3	5	1	4	4	1	4	4	1	0	2	3	4	2	3	2
07-6315-061	1	11	5	1	3	7	1	5	4	1	1	3	3	4	2	3	3
10-6608-108	1	1	1	1	4	10	0	2	2	0	0	2	2	10	3	3	3
03-3102-085	1	5	5	5	3	3	1	2	4	0	0	2	4	3	3	3	3
08-6408-031	1	2	5	3	5	8	1	5	4	1	0	6	3	5	2	3	3
08-6425-134	1	5	1	2	3	8	1	3	4	0	0	2	3	5	2	3	3
08-6406-040	1	6	1	1	3	8	1	1	4	1	0	2	3	5	2	3	3
04-6050-066	1	9	1	1	4	4	0	4	4	0	0	2	3	3	2	3	3
06-6213-078	1	4	1	5	4	6	0	1	4	1	0	2	2	3	2	3	3
03-3210-168	1	3	1	1	3	3	1	4	2	0	1	3	2	3	3	3	2
11-6703-106	1	4	5	2	4	11	1	4	4	0	0	2	3	5	3	3	2
04-6028-010	1	4	5	1	3	4	1	3	4	1	1	3	2	4	3	3	3
03-3406-038	1	5	5	1	3	3	0	4	4	0	0	3	2	5	2	3	2
05-6102-033	1	7	5	2	4	5	1	5	4	1	0	2	3	4	2	3	2
03-3507-104	1	6	5	2	3	3	1	4	4	1	0	2	3	5	3	3	2
03-3404-165	1	1	5	3	3	3	1	4	4	1	0	2	2	4	2	3	3
12-6822-084	1	7	5	2	3	12	0	2	4	0	0	2	2	4	3	3	3
10-6625-047	1	7	1	1	3	10	1	3	4	0	0	3	2	4	3	3	3
12-6826-185	1	5	1	1	3	12	1	2	4	0	0	2	3	4	3	3	3
10-6613-100	1	6	5	1	4	10	0	5	4	1	0	2	3	4	2	3	2
10-6621-089	1	4	1	1	3	10	1	2	2	0	0	3	4	10	3	4	3
06-6202-334	1	6	1	1	4	6	0	1	2	0	0	2	4	4	3	3	3
10-6608-229	1	6	1	1	4	10	0	2	4	1	0	2	3	5	2	3	3
10-6630-058	1	4	1	1	3	10	1	2	2	0	0	3	4	10	3	3	3
01-3806-056	1	2	5	1	3	1	1	4	4	0	0	2	2	4	3	3	3
07-6325-084	1	5	1	1	3	7	0	1	4	0	0	2	4	10	3	3	3
04-6004-131	1	8	1	5	2	4	0	1	2	1	0	2	3	4	3	3	3
03-3208-057	1	5	4	1	3	3	1	1	4	0	0	2	2	4	3	3	3
06-6225-143	1	7	5	5	5	6	0	3	4	0	0	2	2	4	3	3	3
11-6712-180	1	4	1	1	4	11	0	4	4	1	0	2	3	4	2	3	2
04-6055-117	1	4	5	4	3	4	1	5	4	0	0	6	3	5	2	3	3
09-6517-215	1	5	1	1	3	9	0	3	4	0	0	2	2	3	3	3	3
03-3203-212	1	12	5	2	3	3	1	4	4	1	0	7	2	4	2	3	3
10-6609-279	1	4	1	1	4	10	0	3	4	0	0	2	3	5	2	3	3
04-6033-082	1	3		5	3	4	1	1	2	0	0	2	2	3	3	4	3
01-3702-367	1	6	1	1	3	1	0	1	2	0	0	2	4	10	3	3	3
07-6308-087	1	6	1	1	4	7	1	3	4	1	0	2	2	3	2	3	2
09-6506-022	1	4	5	2	4	9	0	4	4	1	1	3	3	4	2	3	2
10-6640-053	1	4	1	1	3	10	1	3	2	0	0	2	2	10	2	3	3
06-6203-149	1	8	1	1	3	6	1	2	4	0	0	3	3	5	2	3	3
12-6822-052	1	4	5	1	3	12	1	4	4	1	1	2	2	4	3	3	3
01-3810-255	1	8	5	1	3	1	0	4	4	1	0	2	3	4	3	3	3
04-6048-004	1	7	5	1	3	4	1	4	4	1	0	3	3	4	3	3	3
11-6723-233	1	10	5	2	4	11	1	1	4	1	1	2	3	5	2	3	3
03-3104-101	1	4	1	1	1	3	1	1	2	0	0	2	4	3	3	3	3
07-6305-081	1	6	1	1	3	7	0	1	4	0	0	2	2	3	3	3	2
11-6710-173	1	6	5	1	3	11	1	1	4	1	0	2	4	3	3	3	3
12-6821-008	1	5	1	1	3	12	1	2	4	0	0	2	2	3	3	3	3
12-6803-164	1	4	1	1	3	12	0	2	2	0	0	2	2	3	3	3	3
06-6202-319	1	6	5	1	4	6	0	5	2	0	1	2	3	4	2	3	3
07-6318-060	1	14	1	1	3	7	1	1	4	0	0	2	2	3	3	3	3
04-6045-138	1	5	4	2	4	4	1	5	2	1	0	2	3	4	2	3	2
10-6605-169	1	7	1	1	4	10	1	1	4	1	0	2	2	10	2	3	3
03-3403-120	1	6	1	1	1	3	0	2	2	0	0	3	4	5	3	3	3
11-6716-172	1	9	5	2	4	11	1	4	4	1	1	2	3	5	2	3	3
11-6707-002	1	3	1	1	3	11	0	1	4	0	0	2	2	10	3	3	3
07-6311-378	1	3	1	1	3	7	1	2	4	0	0	2	2	3	3	3	3
06-6201-243	1	1	5	1	3	6	0	4	4	1	1	2	2	3	3	3	3
08-6424-030	1	6	5	3	3	8	1	4	4	1	0	2	3	5	2	3	2
04-6005-223	1	7	1	1	3	4	1	2	2	0	0	2	3	3	2	3	3
11-6717-159	1	8	1	1	4	11	1	3	4	0	0	2	3	4	2	3	3
08-6403-137	1	22	5	1	4	8	0	5	4	1	1	3	3	5	2	3	3
10-6602-139	1	8	1	1	3	10	0	1	2	0	0	2	2	10	3	3	3
03-3509-022	1	6	5	1	5	3	1	5	4	0	1	6	3	5	3	3	2
11-6711-243	1	5	1	4	4	11	1	5	4	1	0	6	3	4	2	4	2
12-6821-241	1	5	5	1	3	12	1	4	4	0	0	2	3	4	3	3	3
04-6047-004	1	8	5	1	4	4	1	5	4	1	1	3	3	5	2	3	2
12-6821-288	1	4	5	2	4	12	1	5	4	0	0	3	3	4	2	3	3
10-6613-066	1	4	1	1	4	10	0	1	4	0	0	2	3	3	2	3	2
11-6710-098	1	4	1	1	3	11	1	1	4	0	0	2	4	10	3	5	3
04-6006-162	1	2	5	5	3	4	1	2	4	1	0	2	2	3	2	3	3
04-6031-055	1	5	5	5	3	4	1	3	4	0	0	3	3	4	2	3	3
04-6031-037	1	8	5	5	3	4	1	1	4	1	0	2	3	5	2	3	3
04-6032-048	1	6	1	1	3	4	1	2	2	0	0	2	4	4	3	5	3
10-6639-036	1	4	1	1	3	10	0	2	2	1	0	2	2	10	3	3	3
08-6421-036	1	6	5	5	3	8	1	3	4	1	1	2	3	4	2	3	3
03-3103-026	1	5	5	1	3	3	1	2	4	0	0	2	4	4	3	3	2
02-3913-056	1	1	1	5	3	2	0	1	2	0	0	2	2	3	3	5	3
10-6601-264	1	6	5	1	3	10	1	5	4	0	0	6	2	5	3	3	3
08-6410-041	1	5	1	1	3	8	0	3	4	1	0	2	3	4	3	3	3
03-3202-090	1	4	5	1	4	3	1	3	99	0	0	3	3	5	2	3	2
11-6712-436	1	5	1	2	4	11	0	5	4	1	1	3	3	5	2	3	2
12-6823-235	1	4	1	1	3	12	0	1	4	1	0	2	2	10	2	3	2
06-6228-283	1	7	1	5	3	6	1	2	4	0	0	2	3	5	2	3	3
04-6018-014	1	4	1	1	3	4	0	1	2	0	0	2	4	4	3	5	3
12-6823-119	1	1		1	6	12	0	1	99	0	0	2	4	10	3	5	3
03-3203-063	1	6	5	1	4	3	1	5	4	1	1	3	3	5	2	3	2
04-6029-013	1	5	5	2	3	4	0	4	4	0	0	2	3	4	3	3	3
03-3508-036	1	5	5	1	3	3	0	3	4	0	0	2	2	10	3	3	2
03-3204-035	1	5	5	1	4	3	1	4	4	1	0	2	2	5	3	3	2
04-6030-003	1	2	1	5	3	4	1	1	2	0	0	2	4	3	3	5	3
06-6218-043	1	3	1	3	3	6	0	1	4	0	0	2	4	10	3	3	3
06-6228-199	1	6	1	5	3	6	1	1	2	0	0	2	4	5	3	3	3
01-0602-022	1	5	5	1	4	1	1	3	4	1	0	2	2	3	3	3	3
03-3502-246	1	5	5	1	3	3	0	4	4	0	0	2	3	4	3	3	3
10-6618-041	1	7	1	1	3	10	0	3	4	1	0	3	3	5	3	3	3
07-6311-102	1	8	1	5	3	7	1	1	2	0	0	2	2	10	3	3	3
08-6403-176	1	6	5	2	3	8	0	2	4	0	0	2	3	3	3	3	3
03-3205-423	1	4	5	1	4	3	0	5	4	1	0	2	3	5	2	3	2
03-3202-224	1	11	1	1	3	3	0	1	2	1	0	2	4	4	3	3	3
03-3204-005	1	14	5	2	4	3	1	3	4	1	0	2	3	5	2	3	2
08-6404-302	1	3	1	5	3	8	1	2	2	0	0	2	4	3	2	3	3
04-6005-271	1	8	5	5	3	4	1	2	4	0	0	2	3	5	3	3	3
03-3501-414	1	4	5	4	4	3	0	5	4	1	0	6	3	5	2	3	2
04-6028-233	1	5	5	1	3	4	1	4	4	0	0	2	2	4	3	3	3
07-6308-090	1	6	1	1	3	7	1	1	4	0	0	2	2	3	2	3	2
03-3205-269	1	8	1	1	3	3	1	2	4	0	0	2	3	3	3	3	3
10-6632-074	1	7	5	3	4	10	1	5	4	1	0	6	3	5	2	4	3
09-6502-385	1	5	1	1	4	9	0	4	4	1	0	2	3	5	2	4	2
10-6604-223	1	4	4	5	6	10	0	2	2	0	0	2	4	3	3	3	3
11-6723-008	1	5	1	2	4	11	0	4	4	0	0	2	3	4	2	3	3
04-6042-165	1	6	1	2	3	4	1	3	2	0	0	3	2	3	3	3	2
08-6411-018	1	8	1	5	3	8	0	1	4	0	0	2	3	5	2	3	3
09-6504-043	1	10	5	2	4	9	1	4	4	1	1	2	3	5	2	3	2
04-6055-080	1	3	1	1	3	4	1	1	2	0	0	2	4	3	2	3	3
07-6306-336	1	4	5	2	4	7	1	5	4	1	1	6	3	5	2	3	2
06-6224-035	1	5	1	1	3	6	1	2	3	0	0	2	2	4	3	3	3
04-6004-083	1	2	4	5	3	4	1	4	2	1	1	3	2	3	3	3	3
10-6625-153	1	2	5	1	3	10	0	2	4	0	0	2	2	5	3	3	3
12-6802-275	1	5	1	1	3	12	1	2	4	0	0	2	2	3	3	3	3
05-6104-129	1	2	5	1	3	5	0	3	4	0	0	2	2	10	3	3	3
09-6507-041	1	6	5	2	4	9	0	4	4	1	1	2	3	4	2	3	2
07-6314-146	1	6	1	1	3	7	0	2	4	1	0	2	3	5	3	3	3
08-6415-010	1	4	1	2	3	8	1	5	4	0	0	6	2	10	3	3	3
06-6202-205	1	3	5	2	4	6	0	5	4	1	1	4	3	4	2	3	3
03-3507-048	1	8	5	1	3	3	1	1	4	1	0	2	2	3	3	3	3
03-3208-029	1	10	5	1	4	3	1	5	4	1	0	3	3	5	2	3	2
02-3912-008	1	8	1	1	3	2	1	3	2	1	0	3	2	5	3	3	3
03-3207-244	1	4	1	1	3	3	1	1	4	0	0	2	4	4	3	5	3
05-6102-071	1	4	5	3	4	5	1	5	4	1	0	7	2	3	2	3	2
08-6423-021	1	4	1	1	3	8	1	3	2	1	0	2	3	5	3	3	3
04-6025-067	1	4	5	1	3	4	1	4	4	1	0	3	2	3	3	3	3
10-6634-002	1	5	1	1	3	10	1	2	2	0	0	2	3	5	3	3	3
06-6226-033	1	6		1	3	6	0	2	2	0	0	3	2	5	2	3	3
11-6709-075	1	9	1	1	3	11	1	2	4	1	0	2	2	4	3	3	3
04-6042-199	1	4	1	5	3	4	0	1	2	0	0	2	2	4	3	5	3
06-6217-101	1	10	5	4	3	6	1	5	4	1	1	2	3	5	2	3	3
11-6721-066	1	4	1	1	3	11	1	1	2	0	0	2	4	4	3	3	3
12-6813-062	1	6	5	1	3	12	1	4	4	0	1	2	2	4	2	3	3
10-6608-213	1	7	1	1	3	10	1	2	2	0	0	2	2	10	3	3	3
06-6207-086	1	6	5	1	4	6	1	5	4	0	1	4	3	5	2	3	2
03-3507-143	1	11	1	2	3	3	1	2	2	0	0	3	2	4	3	3	3
05-6101-204	1	5	1	1	3	5	1	5	2	0	1	5	2	4	3	3	3
08-6416-027	1	7	5	2	3	8	1	5	4	1	1	3	3	5	2	3	3
09-6508-007	1	7	1	1	3	9	0	2	4	0	0	2	2	5	3	3	3
05-6105-257	1	8	5	1	4	5	1	5	4	1	1	2	3	4	2	3	2
11-6716-182	1	9	1	1	4	11	1	4	4	0	0	2	3	5	2	3	3
04-6010-140	1	3	1	5	3	4	1	2	2	1	0	3	2	10	3	3	3
06-6228-181	1	4	1	1	3	6	1	3	2	0	0	2	2	10	3	3	3
09-6511-107	1	6	1	1	4	9	1	4	4	1	0	3	3	5	2	3	3
04-6042-191	1	2	1	1	3	4	1	1	4	0	0	2	4	3	3	3	3
06-6223-025	1	6	1	5	3	6	0	2	2	0	1	2	3	10	3	3	3
03-3209-280	1	6	1	1	4	3	1	2	4	0	0	2	2	3	2	5	3
12-6818-017	1	3	1	1	3	12	1	2	4	0	0	2	2	10	3	3	3
11-6729-012	1	3	1	1	3	11	1	2	4	0	1	2	2	3	2	3	3
03-3501-090	1	4	5	1	4	3	1	4	4	1	0	2	3	4	2	3	2
10-6618-095	1	9	1	5	3	10	1	1	2	0	0	3	4	10	3	3	3
08-6416-038	1	13	5	1	3	8	1	2	4	1	1	6	3	5	2	3	3
07-6303-101	1	6	1	1	3	7	1	2	4	1	0	2	2	4	3	3	3
10-6602-317	1	4	1	1	4	10	1	5	4	1	0	7	2	3	2	3	2
04-6006-015	1	14	1	5	2	4	1	1	2	0	0	2	3	5	3	3	3
03-3202-516	1	4	1	1	3	3	1	2	4	0	0	2	2	3	3	3	3
11-6717-052	1	2	5	2	4	11	0	5	4	1	0	2	3	5	2	3	3
09-6505-218	1	12	5	1	4	9	1	3	4	1	0	2	3	5	2	3	2
09-6501-062	1	10	1	1	4	9	1	4	4	1	0	2	3	5	2	3	2
01-3703-158	1	2	5	1	3	1	0	3	4	0	0	2	2	3	3	3	3
04-6002-014	1	7	5	4	4	4	1	5	4	0	1	2	3	5	2	3	3
03-3204-295	1	5	5	1	4	3	1	5	4	1	0	4	2	4	2	3	2
07-6306-207	1	5	5	1	4	7	0	5	4	1	0	4	3	5	2	3	2
03-3502-285	1	9	5	2	4	3	1	4	4	1	1	2	3	5	2	3	2
03-3204-484	1	6	3	1	4	3	1	4	4	0	0	2	3	5	2	3	2
03-3201-076	1	12	5	4	4	3	1	5	4	1	1	6	3	5	2	3	3
03-3205-074	1	8	1	1	4	3	1	2	2	0	0	2	2	3	3	3	3
04-6039-024	1	6	5	5	3	4	1	3	4	0	0	2	2	5	2	3	3
06-6207-015	1	4	1	1	3	6	1	1	2	0	0	2	4	4	3	3	3
03-3401-027	1	6	5	1	3	3	0	3	4	0	0	2	4	4	3	3	3
11-6724-060	1	6	1	1	3	11	1	3	4	1	0	3	4	5	3	3	3
11-6703-298	1	5	1	1	3	11	0	2	4	0	0	2	2	10	3	3	3
08-6430-178	1	7	1	5	3	8	1	3	4	0	0	3	2	4	2	3	3
04-6034-015	1	3	1	5	3	4	0	1	2	0	0	2	2	4	3	5	3
11-6707-046	1	11	5	1	3	11	1	2	4	0	0	2	3	5	3	4	3
10-6615-145	1	4	1	2	4	10	0	5	4	1	0	6	2	5	2	3	3
03-3401-155	1	4	1	1	3	3	1	1	2	0	0	2	4	10	3	3	3
06-6226-194	1	6	1	1	3	6	1	1	4	0	0	2	4	10	3	5	3
11-6711-453	1	4	5	3	4	11	0	4	4	1	0	2	3	4	3	3	2
12-6821-124	1	7	5	2	4	12	1	5	4	0	0	3	3	4	2	3	3
11-6711-190	1	4	5	2	4	11	1	5	4	1	1	3	3	4	2	4	2
07-6316-040	1	4	1	1	3	7	1	1	4	0	0	2	4	10	3	3	3
11-6701-237	1	6	4	1	4	11	0	4	4	0	0	2	2	4	3	3	3
08-6430-210	1	12	5	5	3	8	1	1	4	0	0	2	3	5	3	3	2
11-6711-185	1	5	1	2	4	11	1	4	4	1	1	2	3	4	2	4	2
06-6217-077	1	3	5	1	4	6	1	5	4	0	1	2	3	5	2	3	3
07-6303-085	1	6	5	1	3	7	1	4	4	0	1	3	3	4	2	3	2
10-6606-123	1	5	1	1	4	10	0	3	2	1	0	2	2	10	3	3	3
09-6518-083	1	3	1	5	3	9	1	1	2	0	0	2	4	10	3	5	3
11-6708-076	1	3	1	1	3	11	0	1	2	0	0	2	4	10	3	3	3
08-6410-034	1	11	5	2	3	8	0	1	4	1	0	2	3	5	2	3	3
04-6051-112	1	2	5	1	4	4	1	5	4	1	1	2	2	3	2	3	3
01-0108-122	1	8	1	1	4	1	1	3	4	1	1	2	3	5	2	3	3
12-6826-196	1	6	1	2	3	12	0	1	99	1	0	2	3	4	3	3	3
01-3811-190	1	5	1	1	3	1	0	2	2	0	0	2	2	4	3	3	3
03-3101-171	1	7	1	1	3	3	1	1	2	0	0	2	2	4	3	3	3
06-6212-121	1	8	3	1	4	6	1	4	4	0	0	2	3	4	2	3	3
06-6227-125	1	7	1	1	2	6	0	4	4	1	1	3	3	5	2	3	3
10-6630-127	1	7	5	1	4	10	1	5	4	0	0	3	3	4	2	3	3
09-6506-031	1	4	5	1	4	9	1	3	4	0	0	2	2	4	2	3	2
03-3404-220	1	4	1	5	3	3	1	2	2	0	0	2	2	3	3	3	3
12-6823-110	1	3	1	1	3	12	0	1	4	1	0	2	3	4	3	3	3
09-6501-271	1	7	5	2	4	9	0	4	4	1	1	2	3	5	2	3	2
08-6428-092	1	7	1	5	3	8	1	1	4	0	0	2	2	4	3	3	3
03-3501-337	1	6	4	1	4	3	1	4	4	1	0	2	3	4	2	3	2
11-6723-024	1	3	1	2	4	11	0	3	4	0	1	2	2	3	2	3	3
07-6306-275	1	6	5	1	4	7	1	4	4	1	0	2	2	3	2	3	2
11-6719-044	1	6	1	1	4	11	0	4	4	1	1	3	2	4	2	3	3
10-6623-052	1	5	1	1	3	10	1	2	2	0	0	2	2	10	3	5	3
10-6601-247	1	8	1	1	4	10	0	4	4	1	1	3	3	5	2	3	3
01-0903-156	1	2	1	1	3	1	1	2	4	1	0	3	2	10	3	3	3
03-3207-205	1	4	1	1	3	3	0	1	2	0	0	2	2	3	3	3	3
06-6203-147	1	4	1	1	3	6	1	2	4	0	0	2	3	3	3	3	3
12-6828-058	1	7	1	1	3	12	1	1	2	0	0	2	4	10	3	5	3
03-3203-185	1	5	1	1	3	3	1	3	4	1	0	7	2	4	2	3	3
04-6051-114	1	4	5	5	3	4	1	1	4	0	0	2	2	4	3	3	3
11-6723-216	1	8	1	1	3	11	0	4	4	1	1	3	3	4	3	3	3
11-6714-151	1	2	1	1	3	11	0	2	4	0	0	2	2	3	3	3	3
03-3104-051	1	5	1	1	3	3	1	3	2	0	0	2	2	10	3	3	3
04-6041-181	1	7	5	3	4	4	0	5	4	1	0	2	3	5	2	3	3
02-3904-068	1	3	1	5	3	2	1	1	2	0	0	2	4	10	3	5	3
11-6703-048	1	4	5	2	4	11	1	5	4	1	0	2	3	5	2	3	2
09-6507-140	1	11	1	1	2	9	0	2	4	0	0	2	3	4	3	3	2
09-6506-300	1	3	3	1	3	9	0	3	4	0	0	2	2	3	3	3	2
09-6517-271	1	4	1	1	3	9	0	1	2	0	0	2	4	10	3	3	3
04-6054-079	1	6	5	2	4	4	1	5	4	1	0	4	3	5	2	3	2
05-6113-064	1	5	1	1	3	5	1	3	4	0	1	2	3	5	3	3	3
08-6403-103	1	9	1	2	3	8	1	3	4	0	0	3	3	5	2	3	3
04-6014-012	1	7	1	1	3	4	1	2	4	1	0	3	2	4	3	3	3
01-3811-465	1	2	1	5	3	1	0	1	2	0	0	2	4	10	3	3	3
09-6511-136	1	4	1	1	3	9	1	3	2	1	1	2	2	3	3	3	3
03-3406-250	1	6	5	1	3	3	1	4	4	1	0	2	2	4	3	3	2
11-6720-013	1	7	1	1	6	11	1	2	4	0	0	2	4	3	3	3	3
10-6609-026	1	3	1	1	1	10	1	2	4	0	0	3	2	10	3	3	3
09-6505-014	1	3	5	1	4	9	0	2	4	99	0	2	4	4	2	3	2
12-6802-151	1	5	5	1	4	12	1	5	4	1	1	3	3	4	2	3	2
11-6723-158	1	2	5	1	4	11	0	5	4	1	1	2	2	3	2	3	3
03-3202-095	1	7	5	1	4	3	1	3	4	1	0	2	3	5	2	3	2
08-6427-037	1	13	5	1	3	8	1	5	4	1	0	6	3	5	3	3	3
10-6630-061	1	8	1	1	3	10	0	4	2	0	0	3	4	3	3	3	3
11-6711-576	1	4	1	1	4	11	1	3	4	1	0	2	2	3	2	3	3
11-6718-104	1	5	5	2	4	11	1	5	4	1	0	6	2	5	2	3	3
06-6228-002	1	10	1	1	3	6	1	1	4	1	0	2	3	3	3	3	2
12-6825-196	1	12	5	2	4	12	1	1	4	1	0	2	3	5	2	3	2
04-6046-003	1	6	5	1	4	4	0	4	4	1	0	2	3	5	2	5	2
09-6501-185	1	7	1	1	4	9	1	2	4	1	0	2	2	4	2	3	2
06-6202-198	1	7	1	1	4	6	1	4	4	1	1	2	3	5	2	3	3
08-6417-006	1	11	1	1	3	8	1	2	4	0	0	2	3	5	3	3	3
01-3704-208	1	5	1	1	2	1	0	1	2	0	0	2	4	3	3	3	3
04-6046-043	1	3	5	2	4	4	1	5	4	1	0	2	3	4	2	3	3
04-6030-033	1	10	5	1	3	4	1	3	4	0	0	3	3	5	3	3	3
11-6705-267	1	3	1	1	3	11	0	3	4	0	0	2	2	3	3	3	3
03-3505-340	1	9	5	1	3	3	1	3	2	1	0	2	3	10	3	3	2
08-6421-005	1	7	1	5	3	8	0	1	4	0	0	2	4	5	3	5	3
06-6206-201	1	14	5	2	4	6	0	4	4	1	1	3	3	5	2	3	3
09-6506-518	1	8	1	1	4	9	1	4	4	1	0	3	3	4	2	3	2
10-6626-056	1	15	4	2	3	10	1	2	4	0	1	3	3	5	2	3	3
03-3201-164	1	6	5	4	4	3	1	5	4	1	1	4	3	5	2	3	2
12-6821-031	1	7	2	2	4	12	1	4	4	1	0	6	3	5	2	2	3
01-0506-014	1	12	5	1	4	1	1	5	4	1	0	2	3	5	2	3	2
12-6802-301	1	5	1	1	3	12	0	1	4	0	0	2	4	10	3	3	3
03-3206-158	1	6	5	1	4	3	1	4	4	1	0	2	2	4	2	3	2
03-3405-038	1	8	5	2	4	3	1	4	4	1	1	2	3	5	2	3	3
10-6624-115	1	6	5	1	4	10	1	4	4	1	0	3	2	5	2	3	3
05-6103-191	1	5	5	3	4	5	1	5	4	1	0	2	3	10	2	3	3
07-6321-194	1	1	1	1	3	7	0	1	2	0	0	2	4	10	3	3	3
12-6808-059	1	10	1	2	3	12	1	2	2	0	1	2	2	3	3	3	3
09-6502-045	1	4	1	1	4	9	0	5	4	1	1	3	3	4	3	3	3
06-6228-252	1	6	4	5	3	6	1	4	4	0	0	3	2	4	3	3	3
08-6430-044	1	7	1	5	3	8	1	1	2	0	0	2	4	5	3	3	3
04-6044-129	1	11	5	2	4	4	1	4	4	1	1	3	3	5	2	3	2
12-6825-117	1	9	5	1	4	12	0	4	4	0	0	2	3	3	3	3	3
04-6048-052	1	4	5	1	3	4	0	4	2	0	0	3	3	4	3	3	3
11-6705-215	1	7	1	1	3	11	0	1	4	0	0	2	2	5	3	3	2
01-0605-239	1	6	1	1	4	1	1	5	4	1	0	6	3	3	2	3	2
12-6827-083	1	4	1	1	3	12	1	4	4	0	0	3	2	10	2	3	3
03-3506-026	1	2	1	1	4	3	0	3	2	1	0	2	2	3	2	3	3
04-6021-014	1	12		1	3	4	1	2	2	0	0	3	3	5	3	3	3
03-3507-295	1	6	5	2	3	3	1	4	4	1	0	3	2	3	2	4	2
05-6101-060	1	6	5	5	4	5	0	2	4	0	0	2	2	4	3	5	3
03-3506-004	1	4	5	1	3	3	0	3	4	0	0	2	4	10	3	3	3
04-6003-082	1	5	5	1	3	4	0	4	4	1	0	6	2	4	3	3	3
02-3303-498	1	4	5	1	4	2	1	4	4	1	0	2	2	4	2	3	3
10-6614-027	1	6	5	2	4	10	1	4	4	0	0	2	3	5	2	3	2
10-6601-107	1	1	5	2	4	10	1	5	4	1	1	6	3	5	2	3	2
07-6311-131	1	1	4	2	3	7	0	4	4	1	0	3	3	3	2	3	3
08-6421-069	1	5	1	1	3	8	1	3	4	0	0	2	4	4	2	3	3
03-3205-297	1	4	1	2	3	3	0	2	4	0	0	2	2	3	3	3	2
03-3503-073	1	4	1	1	3	3	0	1	2	0	0	2	4	10	3	5	3
03-3209-299	1	13	1	1	3	3	1	2	4	1	1	3	3	5	2	3	3
03-3402-180	1	5	5	1	3	3	1	5	2	0	0	3	2	3	3	3	3
04-6051-198	1	8	5	3	4	4	1	5	4	1	1	4	3	5	2	4	2
01-0402-036	1	7	1	1	4	1	0	4	4	1	1	2	2	3	3	3	3
11-6709-084	1	8	1	1	3	11	1	4	4	1	1	3	2	4	2	3	3
11-6726-110	1	3	5	2	3	11	1	5	4	1	1	3	3	5	2	3	3
03-3202-444	1	4	1	1	3	3	0	1	4	0	0	2	2	3	3	3	3
06-6228-278	1	7	1	1	3	6	1	2	4	0	0	2	2	5	3	3	3
10-6625-043	1	10	1	1	4	10	1	3	4	0	0	2	3	5	2	3	3
10-6601-020	1	2	1	1	4	10	1	3	4	0	0	2	2	3	3	3	3
09-6513-130	1	4	1	2	3	9	1	3	4	1	0	2	3	5	3	3	2
03-3506-113	1	12	1	1	4	3	0	2	4	0	0	2	3	4	3	3	3
10-6631-023	1	6	5	1	3	10	0	3	2	0	0	2	4	10	3	3	3
08-6429-044	1	6	1	5	3	8	1	2	4	0	0	2	3	4	2	3	3
09-6503-257	1	4	1	1	3	9	0	2	4	0	0	2	3	5	3	3	3
03-3501-196	1	6	5	1	3	3	0	2	4	0	0	2	2	4	3	3	3
09-6511-233	1	6	1	2	4	9	1	3	4	0	0	2	2	3	2	3	2
12-6822-303	1	6	1	1	3	12	0	3	4	0	0	2	2	10	2	3	3
03-3202-236	1	11	5	1	4	3	1	4	4	0	0	6	3	4	2	3	3
01-0701-093	1	6	5	2	4	1	1	5	4	1	0	3	2	5	2	3	2
12-6821-004	1	5	3	1	3	12	1	3	4	1	0	3	3	5	3	3	3
10-6608-169	1	4	1	2	3	10	1	5	2	0	1	6	2	5	2	3	3
02-3911-016	1	8	5	5	3	2	1	3	4	1	0	2	3	5	3	3	3
08-6430-242	1	4	1	5	3	8	1	1	2	0	0	2	4	10	3	5	3
10-6635-064	1	8	1	1	3	10	1	1	2	0	0	2	2	10	3	2	3
06-6223-013	1	4	1	1	3	6	1	2	2	0	1	2	2	10	3	3	3
11-6719-093	1	4	1	1	4	11	1	3	4	1	0	2	3	4	2	3	3
04-6038-221	1	4	5	1	4	4	0	5	4	1	0	3	3	5	2	3	3
06-6213-225	1	5		1	4	6	1	3	4	0	0	2	2	10	2	3	3
10-6603-067	1	4	1	1	3	10	0	1	4	0	0	2	4	10	3	3	3
11-6705-293	1	6	5	1	4	11	1	5	4	1	1	2	3	4	2	3	3
12-6825-160	1	13	1	1	3	12	1	1	4	0	0	2	3	4	3	3	3
07-6309-119	1	6	3	1	3	7	1	1	2	1	0	2	2	3	3	3	3
04-6027-062	1	10	4	5	2	4	0	4	2	1	1	3	2	3	3	3	3
04-6031-050	1	6	5	5	3	4	1	2	4	0	0	2	2	4	3	3	3
04-6035-006	1	6	1	1	3	4	1	3	2	0	0	2	2	4	3	3	3
12-6802-374	1	5	5	1	4	12	1	4	4	0	0	2	2	4	2	3	2
09-6502-329	1	5	1	1	4	9	0	2	4	0	0	2	2	3	3	3	3
04-6046-059	1	7	1	2	3	4	0	2	4	0	0	2	4	5	3	3	3
06-6202-054	1	6	1	2	4	6	0	2	4	1	0	3	3	5	2	3	3
06-6201-131	1	5	1	1	3	6	1	3	4	1	0	3	2	10	3	3	3
02-3305-103	1	10	5	1	3	2	1	5	4	0	1	2	3	5	3	3	2
04-6044-192	1	4	5	1	4	4	1	4	4	1	0	2	2	4	2	3	2
05-6113-003	1	6	1	1	3	5	0	4	2	0	0	3	2	5	2	3	3
01-0107-127	1	5	5	1	4	1	1	5	4	0	0	2	3	4	2	3	3
06-6218-061	1	11	5	1	4	6	1	3	4	1	0	2	3	5	2	3	3
12-6802-321	1	6	5	2	3	12	0	3	4	0	0	2	3	4	3	3	3
12-6822-247	1	6	5	2	4	12	1	4	4	0	0	3	2	4	3	3	3
06-6231-013	1	4	1	5	3	6	0	1	2	1	0	3	2	10	3	3	3
10-6604-206	1	4	4	1	3	10	0	4	2	0	0	3	2	5	3	3	3
10-6603-049	1	3	1	1	3	10	0	2	2	0	0	2	2	10	3	3	3
03-3503-213	1	6	5	1	4	3	1	5	4	1	0	2	3	5	2	3	3
11-6703-255	1	4	1	1	4	11	1	3	4	1	0	3	2	4	2	3	3
07-6305-147	1	10	5	2	4	7	1	5	4	1	99	3	3	5	2	3	2
12-6821-062	1	2	1	1	3	12	1	3	2	0	0	2	2	10	3	3	3
10-6611-029	1	6	4	3	4	10	0	5	4	1	0	3	3	5	2	3	2
09-6504-020	1	2	1	1	4	9	1	3	4	1	0	2	2	3	2	3	2
10-6615-139	1	14	5	1	4	10	1	3	4	0	0	3	3	5	2	3	2
07-6318-097	1	13	5	3	3	7	1	5	4	1	1	4	3	5	2	3	3
06-6209-033	1	15	1	1	3	6	0	1	2	0	0	2	2	3	3	3	3
08-6415-016	1	10	5	2	3	8	1	2	4	0	0	2	3	5	3	3	3
02-3919-020	1	6	1	5	3	2	1	2	2	0	1	2	3	3	3	3	3
03-3102-337	1	2	5	1	3	3	0	4	4	0	0	2	3	3	3	3	3
11-6705-193	1	3	1	1	3	11	0	1	4	1	0	2	2	3	3	3	3
02-3911-030	1	7	1	5	3	2	1	1	2	0	0	2	4	3	3	5	3
08-6409-021	1	4	1	1	3	8	1	4	4	0	0	3	2	3	2	3	3
12-6820-147	1	5	4	3	4	12	0	5	4	1	1	3	3	5	2	3	3
10-6609-354	1	5	5	1	4	10	1	5	4	1	1	2	3	5	2	3	3
06-6215-076	1	4	1	1	3	6	0	3	2	0	1	3	2	10	3	3	3
12-6813-092	1	13	5	2	5	12	1	5	4	1	1	6	3	5	2	3	3
09-6508-145	1	8	1	1	4	9	1	4	4	0	0	2	2	3	2	3	3
03-3402-187	1	4	1	1	4	3	1	4	4	1	1	2	2	3	2	3	3
09-6504-200	1	7	5	4	4	9	0	4	4	1	0	2	3	4	2	3	2
09-6513-023	1	5	1	1	4	9	1	3	4	0	1	2	2	3	2	3	2
12-6823-249	1	4	1	1	3	12	1	1	4	0	0	2	4	4	3	3	3
02-3906-024	1	11	1	5	3	2	1	1	2	0	0	2	2	5	3	3	3
02-3305-007	1	1	1	1	3	2	0	1	2	0	0	2	4	3	3	5	3
10-6602-120	1	7	1	1	3	10	0	1	2	0	0	2	4	10	3	3	3
04-6006-112	1	3	1	5	3	4	1	2	2	0	0	3	2	3	2	3	3
06-6206-106	1	9	1	1	4	6	1	4	4	0	0	3	3	5	2	3	3
08-6416-088	1	9	1	5	3	8	1	2	4	0	0	2	2	4	3	3	3
02-3906-077	1	6	1	5	3	2	1	1	2	0	0	2	2	5	2	3	3
07-6326-131	1	6	1	1	3	7	1	2	2	0	0	2	4	4	3	3	3
10-6622-092	1	7	1	5	3	10	1	1	2	0	0	2	4	10	3	3	3
12-6822-361	1	1	1	1	3	12	0	1	4	0	0	2	4	10	3	3	3
11-6719-046	1	3	1	1	1	11	0	1	2	0	0	2	4	3	3	5	3
12-6818-011	1	5	5	2	5	12	1	5	4	1	1	3	3	5	2	3	3
08-6420-018	1	3	5	1	3	8	1	3	4	1	0	2	2	3	3	3	3
10-6609-367	1	4	5	5	4	10	0	5	4	0	1	2	3	5	3	3	3
01-3802-392	1	7	1	1	3	1	0	2	2	1	0	2	2	4	3	3	3
05-6103-307	1	1	1	2	4	5	0	2	4	0	0	2	2	3	2	3	2
10-6614-094	1	6	4	2	4	10	0	3	4	0	0	3	3	5	2	3	2
03-3209-233	1	7	1	1	3	3	0	2	2	0	0	2	2	3	3	3	3
08-6429-033	1	4	1	5	3	8	1	2	2	0	0	2	2	5	3	3	3
01-3809-046	1	6	5	1	3	1	1	3	4	1	0	2	3	5	3	3	2
07-6307-112	1	11	5	3	4	7	1	1	4	1	0	2	3	5	2	3	2
08-6412-120	1	6	1	1	3	8	1	1	4	1	1	2	2	5	3	3	3
01-3807-174	1	5	1	1	3	1	0	1	2	1	0	2	4	10	3	3	3
12-6802-012	1	6	1	1	3	12	1	4	4	1	1	2	3	3	2	3	2
03-3406-157	1	5	1	1	3	3	1	2	2	0	1	2	4	10	3	3	3
08-6422-088	1	5	1	5	3	8	1	1	2	0	0	2	2	10	3	3	3
04-6053-177	1	6	1	1	3	4	0	1	2	0	0	2	3	4	3	3	3
08-6401-136	1	4	5	2	4	8	1	4	4	1	1	2	3	4	2	3	2
04-6048-002	1	4	1	1	3	4	0	1	2	0	0	2	4	4	3	3	3
01-3805-240	1	7	1	1	3	1	0	3	2	0	0	2	2	3	3	3	3
08-6429-045	1	6	1	5	3	8	1	4	4	1	1	3	3	4	2	3	3
02-3910-040	1	5	1	1	3	2	0	2	2	0	0	3	4	3	3	3	3
09-6510-257	1	3	5	2	3	9	0	2	4	0	0	2	4	10	3	3	3
07-6306-004	1	4	1	1	3	7	1	4	4	0	1	3	2	3	2	3	3
04-6035-031	1	5	1	1	3	4	1	1	2	0	0	2	4	3	3	3	3
11-6718-158	1	3	1	1	4	11	1	4	4	1	0	3	2	3	2	3	3
05-6105-007	1	7	1	1	3	5	0	1	2	0	0	2	2	4	3	3	3
01-0706-083	1	9	5	1	3	1	0	2	4	0	0	2	2	4	3	3	3
11-6705-323	1	6	1	1	4	11	0	3	4	1	0	2	2	10	2	3	3
10-6622-103	1	5	1	1	3	10	0	1	4	0	0	2	4	10	3	5	3
03-3208-322	1	3	1	1	3	3	1	2	4	0	0	2	2	3	3	3	2
11-6719-171	1	8	1	1	4	11	0	4	4	1	1	2	2	4	2	3	3
08-6428-107	1	4	1	5	3	8	1	2	2	0	0	2	3	3	3	3	3
11-6705-209	1	5	1	1	3	11	0	2	4	0	99	2	4	5	3	3	3
10-6628-009	1	9	1	1	4	10	1	2	4	0	0	2	3	5	3	3	3
04-6005-061	1	4	5	5	3	4	0	1	4	0	0	2	2	4	2	3	3
09-6505-333	1	2	1	1	3	9	0	3	4	1	1	2	2	10	99	3	3
01-3811-373	1	4	5	1	3	1	0	3	4	0	0	2	4	10	3	5	3
08-6419-092	1	4	1	1	3	8	1	5	4	1	1	4	3	4	2	3	3
11-6705-151	1	4	1	1	3	11	0	1	4	0	0	2	4	3	3	3	3
09-6503-118	1	3	1	1	4	9	1	3	4	1	0	2	3	4	2	3	2
04-6038-397	1	3	1	1	3	4	0	3	4	1	1	2	2	4	3	3	3
11-6702-232	1	7	5	1	3	11	0	2	4	1	0	2	4	3	3	3	3
03-3204-042	1	8	1	1	3	3	1	2	2	0	0	99	2	4	3	3	3
11-6720-016	1	6	1	1	6	11	1	2	4	0	0	2	2	4	3	3	3
12-6830-162	1	4	1	1	3	12	1	4	4	0	1	3	2	10	2	3	3
01-0608-017	1	7	5	2	4	1	1	4	4	1	0	3	4	5	2	3	2
11-6707-165	1	9	1	3	4	11	1	5	4	1	1	6	3	5	2	3	2
08-6404-242	1	9	5	1	3	8	1	4	4	1	0	3	3	4	2	3	3
02-3307-160	1	8	1	1	3	2	1	4	2	0	0	3	2	3	3	3	3
11-6703-044	1	7	5	2	4	11	0	4	4	1	1	2	3	5	2	3	2
08-6424-011	1	6	1	1	3	8	1	2	4	0	0	2	3	4	3	3	3
06-6202-206	1	6	5	1	4	6	1	3	4	0	0	2	2	4	2	3	3
07-6305-135	1	6	1	1	4	7	0	4	2	1	0	2	3	3	2	3	2
12-6829-005	1	3	5	2	3	12	1	5	4	1	1	6	3	5	2	3	3
06-6202-307	1	3	5	1	4	6	1	4	4	1	0	2	2	3	2	3	3
09-6517-224	1	2	1	1	3	9	0	1	2	0	0	2	4	3	3	5	3
06-6207-013	1	5	1	1	4	6	0	2	4	0	0	2	2	4	2	3	3
12-6823-312	1	9	1	1	3	12	1	1	4	0	0	2	3	4	3	3	3
03-3207-349	1	15	5	1	3	3	1	4	4	1	0	3	3	5	3	3	3
04-6038-197	1	2	5	1	4	4	0	5	4	0	0	2	3	4	3	3	3
01-3805-012	1	4	5	2	3	1	1	2	4	1	0	2	4	10	3	5	3
10-6640-026	1	10	5	5	2	10	0	2	4	1	1	2	3	5	2	3	3
07-6313-149	1	8	1	1	3	7	0	2	4	0	0	2	3	10	3	3	3
12-6802-191	1	10	5	1	3	12	1	4	4	0	0	2	3	5	2	3	2
10-6603-030	1	2	5	1	4	10	1	5	4	1	1	3	3	5	2	3	3
12-6829-055	1	6	1	1	3	12	1	1	2	0	0	2	4	10	3	3	3
10-6632-053	1	5	5	1	4	10	0	4	4	1	0	2	3	5	2	3	3
11-6711-225	1	9	5	1	4	11	0	3	4	1	0	2	3	4	2	3	2
07-6306-341	1	6	5	1	4	7	0	4	4	1	0	2	3	5	2	3	3
08-6428-050	1	5	1	5	6	8	0	1	2	0	0	2	4	3	3	3	3
06-6222-042	1	2	1	5	3	6	1	1	2	0	0	2	4	10	3	3	3
05-6111-098	1	8	1	3	3	5	1	2	4	0	0	3	4	10	3	3	3
12-6809-030	1	6	1	1	5	12	1	4	4	1	1	3	3	4	2	3	3
04-6044-054	1	5	5	2	4	4	1	5	4	1	0	6	3	5	2	3	2
11-6701-322	1	8	5	2	4	11	1	3	4	1	1	3	3	5	2	3	2
03-3202-375	1	4	1	1	3	3	0	1	4	1	0	2	2	4	3	5	2
01-3806-253	1	4	1	1	3	1	1	3	2	0	0	2	2	3	3	3	3
11-6712-300	1	5	5	2	4	11	1	5	4	1	1	2	3	5	2	3	2
09-6506-125	1	4	1	1	1	9	0	1	4	0	0	2	4	3	3	5	3
05-6104-124	1	5	1	1	4	5	1	4	4	0	1	2	2	3	3	3	3
04-6045-271	1	4	5	1	4	4	1	5	4	0	1	3	2	3	2	3	3
03-3205-443	1	2	5	1	4	3	0	5	4	1	0	2	3	4	2	3	2
08-6430-040	1	7	1	5	3	8	1	2	4	0	0	2	3	5	3	3	3
04-6028-022	1	3	5	1	3	4	1	4	4	0	0	2	2	3	3	3	3
06-6226-350	1	10	1	1	3	6	1	4	2	1	1	3	3	5	2	3	3
06-6220-004	1	5	1	1	3	6	1	1	2	0	0	2	4	10	3	3	3
01-0702-113	1	4	5	3	4	1	1	5	4	0	1	3	3	5	2	3	2
08-6409-017	1	7	5	1	3	8	1	4	4	0	0	2	2	5	2	3	3
10-6639-046	1	9	1	5	3	10	0	1	2	0	0	2	4	10	3	3	3
09-6505-296	1	10	5	2	4	9	0	5	4	1	1	6	3	5	2	3	2
09-6504-275	1	8	1	1	4	9	1	3	4	1	0	2	3	5	2	3	2
08-6409-020	1	6	5	1	3	8	1	5	4	1	1	3	3	5	2	3	3
11-6713-275	1	3	1	1	4	11	1	4	4	1	0	2	3	3	2	3	3
03-3507-233	1	9	5	2	4	3	1	2	4	1	0	2	3	5	2	3	2
06-6230-068	1	3	1	5	3	6	0	3	4	0	0	6	3	4	3	3	3
06-6220-021	1	5	5	1	3	6	1	3	4	0	0	2	2	4	3	3	3
08-6406-020	1	6	1	1	3	8	1	2	4	0	0	2	3	4	3	3	3
11-6711-586	1	3	5	3	4	11	1	5	4	1	0	2	3	4	2	3	2
01-0605-228	1	3	1	1	3	1	0	1	4	0	0	2	4	10	3	3	3
08-6412-046	1	7	5	2	3	8	1	4	4	0	0	2	2	5	2	3	3
07-6322-023	1	4	1	1	3	7	0	1	2	0	0	2	3	10	3	3	3
08-6405-035	1	6	1	1	3	8	1	1	2	0	0	2	2	4	3	3	3
04-6045-036	1	5	5	1	3	4	0	4	4	0	0	2	2	5	3	3	3
07-6313-219	1	7	1	1	3	7	1	1	4	1	0	2	2	3	3	3	3
12-6810-015	1	7	5	2	5	12	1	5	4	1	0	4	3	5	2	3	3
12-6820-109	1	4	5	1	3	12	1	4	4	0	0	2	3	4	2	3	2
03-3501-243	1	1		5	3	3	0	1	4	0	0	2	2	10	3	5	3
07-6317-075	1	6	1	1	3	7	1	2	4	0	0	2	2	10	3	3	3
10-6622-059	1	7	1	1	3	10	0	2	2	0	0	2	2	10	3	3	3
12-6824-073	1	3	1	1	3	12	0	1	2	0	0	2	4	10	3	5	3
09-6504-349	1	6	5	1	3	9	0	1	4	0	0	2	2	4	3	3	3
08-6412-063	1	6	1	1	3	8	1	2	4	1	0	2	3	4	2	3	3
11-6725-003	1	4	1	1	3	11	1	4	4	1	0	3	2	3	2	4	3
03-3210-645	1	5	1	1	3	3	1	2	4	0	1	2	2	3	3	3	3
01-0304-062	1	5	5	1	4	1	0	4	4	0	1	2	3	4	2	3	2
06-6204-065	1	7	5	1	3	6	1	4	4	0	0	3	3	5	3	3	3
03-3204-222	1	7	5	3	4	3	1	4	4	0	0	2	2	4	3	3	2
03-3505-365	1	4	5	2	3	3	1	4	4	1	0	2	2	4	2	3	2
04-6038-380	1	5	5	2	3	4	1	3	4	0	0	2	4	3	3	3	3
06-6201-106	1	4	1	5	3	6	1	3	2	0	0	7	4	4	3	3	3
07-6326-051	1	5	5	1	3	7	0	3	4	1	0	2	2	4	3	3	3
04-6045-090	1	4	1	2	4	4	1	3	2	0	0	2	2	4	2	3	2
05-6103-113	1	4	5	1	3	5	1	5	4	0	1	2	3	4	3	3	2
04-6005-029	1	3	1	1	3	4	1	2	2	0	0	2	2	3	3	4	3
01-3802-145	1	3	5	1	3	1	1	3	4	1	0	2	2	3	2	3	3
04-6051-124	1	8	5	3	4	4	0	5	4	1	1	2	3	5	2	3	2
11-6725-111	1	7	1	1	3	11	1	2	4	0	0	2	2	4	3	3	3
11-6718-069	1	16	5	1	4	11	1	1	4	1	0	2	2	3	3	3	3
10-6636-082	1	3	1	1	3	10	0	2	2	0	0	2	2	10	3	3	3
10-6640-034	1	8	5	2	3	10	0	4	4	0	0	2	3	5	2	3	2
11-6708-118	1	8	1	1	3	11	1	2	4	1	0	2	2	10	3	3	3
06-6203-114	1	2	1	5	3	6	1	1	2	0	0	2	4	3	3	3	3
03-3208-149	1	6	5	4	4	3	1	5	4	1	0	2	3	5	2	3	2
04-6005-273	1	7	1	5	3	4	1	2	2	0	0	2	2	3	3	3	3
10-6623-016	1	3	1	1	3	10	0	1	2	0	0	2	4	10	3	3	3
03-3209-063	1	7	5	1	3	3	1	2	4	0	0	2	4	3	3	3	3
09-6505-399	1	6	1	2	4	9	0	1	4	1	0	2	2	3	2	3	2
11-6705-014	1	4	5	2	4	11	1	5	4	1	1	2	3	4	3	3	2
03-3208-300	1	7	3	1	3	3	0	1	2	0	0	2	4	4	3	5	3
12-6821-198	1	6	1	1	3	12	1	3	4	0	0	2	2	10	3	3	3
03-3209-161	1	9	5	1	3	3	0	3	4	0	0	2	4	4	3	3	3
10-6626-061	1	6	1	1	3	10	1	4	2	0	0	3	2	10	3	3	3
11-6709-034	1	5	1	1	3	11	0	1	2	1	0	2	4	3	3	3	3
04-6030-024	1	6	5	1	5	4	1	5	4	1	1	3	3	4	2	3	3
03-3208-229	1	7	5	3	4	3	1	4	4	1	1	3	3	5	2	3	2
04-6027-078	1	3		5	3	4	1	1	2	0	0	2	4	10	3	3	3
01-0605-149	1	7	1	1	4	1	1	3	4	0	0	2	2	3	2	3	2
04-6038-445	1	6	1	1	3	4	1	1	4	1	0	2	2	4	3	3	3
02-3915-016	1	3	1	5	6	2	1	4	2	0	0	7	4	4	3	3	3
12-6802-371	1	6	1	2	3	12	1	2	4	0	0	2	3	5	2	3	3
04-6031-031	1	3	5	1	3	4	1	4	4	0	0	2	3	4	3	3	3
03-3105-013	1	5	1	1	3	3	0	1	4	0	0	2	4	3	3	5	3
10-6609-265	1	4	5	1	4	10	0	5	4	1	1	2	3	5	2	3	3
06-6204-113	1	9	1	1	4	6	1	4	4	0	0	2	3	10	2	3	3
05-6108-256	1	3	1	1	3	5	1	2	2	0	0	2	2	10	3	3	3
03-3105-067	1	11	4	1	4	3	0	3	4	1	0	3	3	5	2	3	2
03-3208-108	1	3	5	1	3	3	0	3	4	0	0	2	4	4	3	3	3
03-3204-130	1	5	5	2	4	3	1	5	4	1	1	3	3	5	2	3	2
09-6511-254	1	7	1	1	4	9	0	4	4	1	1	2	3	4	2	3	2
07-6309-027	1	4	1	1	3	7	1	2	4	0	0	2	2	10	3	3	3
10-6626-108	1	9	5	1	4	10	1	2	4	0	0	2	3	5	3	3	3
10-6629-017	1	5	1	2	4	10	0	5	2	0	1	7	2	10	2	3	3
06-6206-123	1	5	1	1	2	6	0	2	2	0	0	2	2	10	3	3	3
03-3203-087	1	3	1	1	3	3	1	4	2	0	0	7	2	3	3	3	3
04-6045-116	1	6	5	4	4	4	0	5	4	1	0	6	3	5	2	3	2
09-6514-237	1	1	1	1	3	9	0	2	2	0	0	2	2	3	3	5	3
12-6823-121	1	8	1	1	4	12	1	2	4	0	0	2	4	10	2	3	3
09-6504-025	1	9	5	1	4	9	1	5	4	1	0	2	3	4	2	3	2
09-6504-339	1	8	5	1	3	9	1	4	4	1	1	3	3	5	2	3	3
03-3403-099	1	6	1	1	3	3	1	2	2	0	0	3	2	4	3	5	2
05-6101-027	1	5	5	1	4	5	0	4	4	1	0	2	2	5	2	3	2
08-6416-023	1	10	5	2	3	8	1	3	4	1	0	2	2	5	3	3	3
03-3211-167	1	8	5	1	4	3	0	1	4	1	0	2	3	5	2	3	2
10-6612-107	1	14	1	1	4	10	0	3	4	0	0	3	3	3	2	3	2
03-3205-081	1	8	1	1	4	3	1	2	2	1	0	2	3	5	2	3	3
11-6709-019	1	7	1	1	3	11	0	1	4	1	0	2	4	10	3	3	3
08-6421-082	1	7	1	3	3	8	1	3	4	0	0	2	2	4	3	3	3
04-6039-096	1	10	5	5	3	4	0	4	4	0	1	2	2	3	3	3	3
03-3501-356	1	7	5	3	4	3	0	4	4	0	0	2	2	5	2	5	2
10-6606-018	1	3	1	2	3	10	0	1	4	0	0	2	2	3	3	3	3
01-3812-082	1	5	1	2	3	1	1	3	2	0	1	2	2	4	3	3	3
11-6715-165	1	3	5	2	4	11	0	2	4	1	0	2	3	5	2	3	2
03-3105-100	1	5	1	1	3	3	1	2	2	0	0	2	2	3	3	3	3
09-6501-220	1	6	1	1	4	9	1	2	4	0	0	2	2	4	2	3	2
06-6212-156	1	15	5	1	4	6	0	5	4	1	0	6	3	5	2	3	3
09-6501-338	1	5	5	1	4	9	1	5	4	0	0	2	3	5	2	3	2
04-6008-011	1	4		5	3	4	0	1	2	1	0	2	2	10	3	3	3
07-6319-138	1	4	1	2	3	7	1	3	4	0	0	3	2	3	3	3	3
03-3201-124	1	4	5	1	4	3	1	5	4	1	1	2	3	4	2	3	2
06-6204-077	1	4	1	2	3	6	1	1	2	0	0	2	2	10	3	3	3
05-6101-113	1	9	5	1	2	5	1	5	4	1	1	3	3	5	2	4	3
05-6103-298	1	3	1	1	4	5	1	3	4	0	0	2	2	3	2	3	3
07-6312-219	1	4	1	1	3	7	1	1	2	0	0	2	4	10	3	3	3
10-6605-165	1	11	5	3	4	10	1	3	4	0	0	3	3	5	2	4	3
12-6820-319	1	15	5	3	4	12	1	2	4	1	0	2	3	5	2	3	3
07-6305-449	1	8	5	1	4	7	1	5	4	1	0	2	3	5	2	3	2
09-6507-177	1	3	5	3	4	9	0	4	4	1	0	2	3	4	2	3	2
04-6018-043	1	5	1	5	3	4	1	1	2	0	0	3	4	3	3	3	3
10-6601-132	1	4	1	1	4	10	0	4	4	0	0	2	3	4	2	3	3
07-6315-134	1	6	1	1	3	7	1	4	2	0	0	3	3	3	2	3	3
04-6047-084	1	4	5	2	4	4	1	3	4	1	0	2	3	5	2	3	2
07-6306-211	1	2	1	1	3	7	0	1	2	0	0	2	4	10	3	3	3
04-6025-063	1	7	1	1	3	4	0	2	2	0	0	2	3	10	3	3	3
12-6802-168	1	3	1	1	3	12	0	1	2	0	0	2	4	10	3	3	3
06-6210-017	1	5	5	1	4	6	0	4	4	1	0	2	2	3	2	3	3
11-6710-135	1	6	1	1	3	11	1	1	2	0	0	2	4	10	3	3	3
09-6517-087	1	8	1	2	3	9	0	1	4	0	0	2	2	5	3	3	2
03-3102-438	1	2	1	1	3	3	0	1	4	1	0	2	2	3	3	3	3
06-6202-183	1	5	1	5	4	6	1	4	4	0	0	3	2	10	2	3	3
02-3904-092	1	5	1	5	3	2	0	1	2	0	0	2	4	10	3	3	3
11-6715-074	1	4	5	1	4	11	1	4	4	1	1	2	2	4	2	3	2
08-6404-188	1	3	1	5	3	8	1	2	4	0	0	2	2	4	3	3	3
03-3210-538	1	1	1	1	3	3	0	1	2	0	0	2	4	3	3	5	3
01-3704-110	1	7	5	1	3	1	1	5	4	1	0	7	2	4	2	3	3
08-6427-022	1	2	1	1	3	8	0	2	2	0	0	2	2	3	3	3	3
01-3702-130	1	6	5	1	3	1	1	5	4	0	0	3	2	4	3	3	3
06-6227-183	1	4	1	5	3	6	0	1	2	0	0	2	2	10	3	3	3
03-3210-273	1	4	1	3	3	3	1	3	2	0	0	3	2	5	3	3	3
10-6606-048	1	4	1	1	3	10	0	2	2	0	0	2	2	10	3	5	3
06-6204-155	1	7	5	1	3	6	0	5	4	1	1	3	3	5	2	3	3
08-6410-017	1	3	1	1	3	8	1	1	2	0	0	2	4	3	3	3	3
07-6304-041	1	4	1	1	3	7	1	4	2	0	0	3	2	3	3	3	3
03-3207-436	1	5	5	1	3	3	1	2	4	0	0	2	2	3	3	3	3
08-6404-009	1	6	1	1	3	8	1	1	4	1	0	2	2	3	3	3	3
04-6035-056	1	9	5	1	3	4	0	2	4	1	0	2	3	5	3	3	3
09-6510-296	1	4	1	1	4	9	1	5	4	1	0	3	3	4	2	3	2
11-6723-174	1	4	1	1	3	11	1	3	4	0	1	2	2	3	3	3	3
12-6815-010	1	5	1	1	1	12	1	2	2	0	0	2	3	4	3	3	3
08-6430-013	1	10	1	5	3	8	1	1	4	0	0	2	3	5	3	3	3
04-6047-033	1	3	5	3	4	4	0	5	4	1	0	6	3	5	2	3	2
08-6403-186	1	7	1	1	3	8	1	1	99	0	0	2	2	4	3	3	3
11-6720-021	1	7	1	1	6	11	0	2	4	0	0	2	2	5	3	3	3
04-6012-095	1	2		5	3	4	0	2	2	0	0	2	2	3	3	3	3
07-6311-175	1	6	1	1	3	7	1	2	4	0	0	2	2	10	3	3	3
11-6705-583	1	2	5	1	3	11	0	3	4	0	0	2	2	4	3	3	3
01-3802-047	1	4	5	4	5	1	1	5	4	0	1	2	2	4	2	3	3
10-6602-121	1	7	4	2	4	10	1	5	4	1	0	7	3	4	2	3	3
09-6512-119	1	6	5	3	4	9	0	5	4	1	1	2	3	5	2	3	2
08-6430-176	1	18	5	5	3	8	1	2	4	0	0	2	3	5	2	3	3
05-6105-338	1	4	1	2	4	5	1	5	4	1	1	6	3	4	2	3	2
03-3501-192	1	8	5	2	3	3	1	3	4	1	0	6	3	5	2	3	2
03-3503-007	1	5	5	1	3	3	0	3	2	0	0	2	2	3	3	3	3
08-6405-077	1	8	1	1	4	8	1	3	4	1	0	2	3	5	2	3	3
06-6203-085	1	7	5	3	4	6	0	5	4	1	0	7	3	5	2	3	3
07-6325-071	1	9	5	1	5	7	1	5	4	1	1	2	3	5	2	3	3
01-0606-152	1	9	5	1	4	1	1	5	4	1	0	2	3	5	2	3	2
01-0106-269	1	4	1	1	3	1	1	2	4	1	1	2	2	10	3	3	3
09-6510-069	1	4	1	1	3	9	1	2	4	0	0	2	2	5	3	3	3
05-6113-096	1	10	1	1	3	5	0	2	4	0	0	3	3	4	2	3	2
01-0104-100	1	8	5	1	4	1	1	5	4	1	0	2	3	5	2	3	2
08-6405-137	1	5	1	1	3	8	0	1	4	1	0	2	4	10	3	3	3
03-3401-003	1	12	5	1	3	3	1	4	4	0	0	2	3	4	3	3	3
03-3405-294	1	4	5	2	3	3	1	5	4	1	0	3	3	4	3	3	3
10-6625-013	1	8	5	1	6	10	1	4	4	0	0	2	3	4	3	3	3
03-3209-149	1	7	5	4	4	3	0	5	4	0	0	2	3	4	2	3	3
03-3505-245	1	8	5	2	4	3	1	3	4	0	0	2	2	5	2	3	2
01-0104-084	1	2	5	1	1	1	1	4	4	0	0	2	2	3	2	3	3
06-6212-106	1	5	1	3	4	6	0	4	4	1	0	3	2	3	2	3	3
07-6306-132	1	6	3	1	3	7	1	2	2	0	0	2	2	3	3	3	3
10-6644-004	1	3	4	1	3	10	0	4	2	0	0	3	4	4	3	3	3
06-6210-062	1	6	5	1	4	6	1	5	4	1	0	3	3	5	2	3	3
07-6302-028	1	5	1	1	1	7	1	1	2	0	0	2	4	10	3	3	3
05-6105-297	1	6	1	1	4	5	1	3	4	0	0	2	2	4	2	3	3
10-6630-088	1	5	1	1	4	10	1	5	4	1	1	3	3	4	2	3	3
08-6412-188	1	4	1	1	3	8	1	2	4	0	0	2	2	3	3	3	3
06-6204-138	1	4	1	1	3	6	0	1	2	0	0	2	4	10	3	5	3
10-6602-136	1	3	1	1	4	10	1	5	4	1	1	3	3	10	2	3	3
01-3812-027	1	5	1	5	3	1	1	2	2	0	1	2	4	10	3	3	3
05-6103-039	1	6	1	1	3	5	1	1	4	1	0	2	2	4	3	3	2
10-6620-074	1	4	1	1	3	10	1	2	2	0	0	3	4	3	3	3	3
01-3704-224	1	9	5	1	3	1	1	1	4	1	1	2	3	5	2	3	3
07-6305-033	1	5	3	1	1	7	1	4	4	0	1	2	3	3	2	3	2
12-6808-073	1	6	5	1	3	12	1	4	2	1	0	2	2	4	2	3	3
07-6312-091	1	5	1	1	3	7	1	2	2	0	0	2	2	3	2	3	3
10-6630-093	1	4	1	1	4	10	1	3	4	0	0	2	2	3	2	3	3
03-3205-324	1	3	1	1	3	3	1	1	2	0	0	2	4	10	3	3	3
12-6804-148	1	6	1	1	3	12	1	3	4	0	0	2	3	3	2	3	3
11-6730-031	1	8	1	1	3	11	1	2	2	1	0	2	2	10	3	3	3
09-6508-177	1	5	1	1	4	9	1	4	4	0	0	2	2	3	2	3	3
04-6038-177	1	7	1	1	3	4	1	2	2	0	0	3	3	4	3	3	3
04-6036-012	1	9	1	5	3	4	1	2	4	1	0	3	3	4	3	3	3
11-6720-063	1	4	5	2	3	11	0	3	4	0	0	2	4	3	3	5	3
03-3209-250	1	8	5	1	4	3	1	2	4	1	0	2	3	5	2	3	2
07-6325-045	1	6	5	1	2	7	1	4	4	1	0	3	2	3	2	3	3
09-6510-090	1	11	1	1	4	9	0	1	4	1	0	2	3	4	2	3	2
09-6515-015	1	6	1	1	3	9	1	1	2	0	0	2	4	10	3	3	3
10-6637-026	1	7	5	2	4	10	1	5	4	1	0	3	2	5	2	4	3
02-3913-012	1	7	1	5	3	2	1	1	4	0	0	2	2	3	3	3	3
03-3101-228	1	4	4	1	4	3	1	4	4	0	1	2	2	3	2	3	2
03-3201-297	1	9	1	1	3	3	1	2	2	1	0	3	3	5	3	3	3
02-3908-003	1	4	1	5	3	2	1	1	2	0	0	2	2	10	3	3	3
03-3102-097	1	7	1	1	3	3	1	3	4	1	0	3	3	5	3	3	3
07-6308-024	1	11	5	2	3	7	1	4	4	1	1	3	3	5	2	3	3
08-6410-074	1	4	1	1	3	8	1	1	4	0	0	2	4	4	3	3	3
05-6104-242	1	5	1	5	3	5	1	1	2	0	0	2	4	10	3	3	3
03-3208-022	1	4	5	1	3	3	1	2	4	0	0	2	2	5	3	3	3
04-6047-087	1	22	5	3	4	4	1	2	4	1	1	6	3	5	2	4	2
06-6202-199	1	7	5	5	4	6	1	3	4	0	0	2	2	3	2	3	3
09-6510-084	1	2	1	2	3	9	1	2	4	0	0	2	2	4	2	5	2
11-6723-219	1	6	1	1	3	11	0	2	2	0	0	2	2	10	3	3	3
06-6229-056	1	8	5	5	2	6	0	3	4	1	1	2	3	5	3	3	3
09-6504-356	1	8	1	1	4	9	1	2	4	1	0	2	2	4	2	3	2
01-0708-026	1	3	1	3	6	1	0	1	4	0	0	2	2	3	3	3	3
04-6047-054	1	4	5	1	3	4	0	2	4	1	0	2	3	5	3	3	3
09-6508-149	1	3	1	1	3	9	1	3	4	0	0	2	2	3	3	3	3
12-6825-046	1	9	5	1	3	12	1	1	4	1	1	2	2	5	2	3	2
03-3208-156	1	5	1	1	4	3	1	5	4	1	0	3	3	4	2	3	3
03-3101-246	1	8	5	1	4	3	1	3	4	0	0	2	2	3	3	3	3
01-3704-107	1	5	5	1	3	1	1	4	4	0	0	7	2	5	2	3	3
04-6005-006	1	11	1	1	3	4	0	1	2	0	0	2	4	5	3	3	3
12-6823-267	1	8	1	1	4	12	1	2	4	1	0	2	3	4	2	3	3
11-6705-054	1	2	1	1	3	11	1	3	2	0	0	3	4	3	3	3	3
03-3501-270	1	5	5	4	4	3	1	5	4	1	0	3	3	5	2	3	3
12-6822-030	1	6	1	3	4	12	1	3	4	1	0	2	2	4	2	3	2
02-3906-092	1	6	1	5	3	2	1	1	2	0	0	2	4	3	3	3	3
07-6314-073	1	3	1	1	3	7	1	3	4	0	0	2	2	10	2	3	3
06-6223-043	1	2	1	5	3	6	1	1	2	0	0	2	4	10	3	5	3
04-6053-398	1	3	5	2	4	4	0	5	4	1	0	6	3	4	2	3	2
10-6608-382	1	8	1	1	4	10	0	3	4	0	0	2	2	10	2	3	3
11-6711-285	1	4	1	3	4	11	1	3	4	1	0	2	2	3	2	3	3
11-6702-110	1	4	1	1	3	11	1	1	4	0	0	2	4	3	3	3	3
03-3205-534	1	6	5	1	4	3	1	4	4	0	0	2	4	4	3	3	2
05-6101-231	1	4	5	1	4	5	1	5	4	1	0	3	3	5	3	3	3
04-6042-197	1	6	1	1	2	4	1	1	2	0	0	2	4	10	3	3	3
11-6722-065	1	3	5	1	4	11	0	4	4	1	0	2	3	4	2	3	3
06-6203-186	1	5	5	2	4	6	1	5	4	1	0	6	3	5	2	3	3
10-6615-094	1	8	1	1	3	10	0	2	4	0	0	2	2	3	3	3	3
11-6718-018	1	2	1	1	3	11	0	2	2	0	0	2	2	10	3	3	3
09-6503-221	1	4	1	2	1	9	0	2	4	0	0	99	2	3	2	3	2
10-6611-058	1	3	4	1	4	10	1	5	4	1	0	3	2	5	2	4	3
09-6504-232	1	5	1	1	4	9	0	5	4	1	0	6	3	5	3	3	2
04-6028-097	1	6	5	1	3	4	1	2	2	0	0	2	2	4	3	3	3
07-6311-386	1	3	3	2	3	7	1	2	4	0	0	2	2	10	3	3	3
03-3104-112	1	10	5	1	3	3	1	1	2	1	0	2	4	4	3	3	3
04-6037-015	1	4	1	1	3	4	1	2	2	0	1	2	4	10	3	3	3
07-6325-079	1	7	5	1	3	7	1	5	4	0	0	2	3	5	2	3	3
10-6636-139	1	6	1	5	3	10	1	1	4	0	0	2	3	5	3	4	3
04-6055-139	1	5	1	1	3	4	1	3	2	0	0	2	2	3	2	3	3
07-6312-062	1	5	1	1	3	7	0	3	4	0	0	2	2	10	2	3	3
11-6705-029	1	8	1	1	1	11	0	2	2	0	1	3	2	10	3	3	3
03-3105-108	1	4	4	1	3	3	1	5	4	0	1	3	3	4	3	3	2
02-3302-037	1	4	4	1	5	2	1	5	4	1	1	3	2	3	3	3	3
11-6716-184	1	4	5	1	4	11	1	5	4	1	1	2	3	5	2	3	3
01-0405-029	1	4	1	1	4	1	0	4	4	0	0	3	2	3	2	3	3
04-6053-109	1	3	1	1	3	4	0	1	2	0	0	2	4	3	3	3	3
08-6430-132	1	9	1	5	3	8	1	3	4	0	0	3	3	4	2	3	3
01-3811-449	1	2	1	1	3	1	0	1	2	0	0	2	4	3	3	3	3
11-6706-027	1	11	1	1	4	11	1	1	4	0	1	2	2	5	2	3	2
11-6711-549	1	4	1	1	4	11	0	5	4	0	1	3	3	4	2	3	2
08-6416-063	1	8	5	1	3	8	0	5	4	1	1	3	3	4	3	3	3
01-0606-122	1	2	5	1	4	1	1	5	4	1	0	3	2	4	2	3	3
01-3809-311	1	5	5	1	3	1	1	4	4	1	0	2	2	3	3	3	3
05-6101-026	1	5	5	1	4	5	0	5	4	1	0	4	3	5	2	3	2
09-6509-125	1	5	1	1	3	9	1	1	4	0	0	2	4	4	3	3	3
06-6206-059	1	5	5	1	3	6	0	5	4	0	0	6	2	5	3	3	3
11-6711-349	1	3	5	2	4	11	1	5	4	1	0	2	3	4	2	3	2
04-6012-053	1	11		5	3	4	0	2	2	0	0	3	2	4	2	3	3
04-6053-387	1	2	1	1	4	4	1	4	4	1	0	2	3	3	2	3	3
09-6503-398	1	7	1	1	4	9	0	1	4	1	0	3	2	3	2	3	3
06-6228-233	1	8		5	6	6	1	1	2	0	0	2	2	4	3	3	3
11-6719-289	1	5	1	1	3	11	1	3	4	1	0	2	2	3	3	3	3
03-3208-198	1	4	5	1	3	3	1	3	4	0	0	2	4	3	3	3	3
11-6710-138	1	3	1	1	3	11	1	2	4	0	1	2	2	3	3	3	3
04-6010-129	1	2	1	5	3	4	1	1	2	0	0	2	2	3	3	3	3
01-3806-412	1	6	5	1	3	1	1	4	4	1	0	2	2	5	3	3	3
01-0105-145	1	5	5	1	4	1	1	4	4	1	0	2	2	3	2	3	2
03-3204-220	1	4	1	3	6	3	1	2	4	1	0	2	2	3	3	3	3
11-6704-049	1	4	1	1	3	11	1	3	4	1	0	3	2	3	2	3	3
09-6501-270	1	4	1	1	4	9	0	3	4	1	0	2	3	4	2	3	3
04-6040-023	1	5	1	5	3	4	1	2	2	0	0	2	2	3	3	3	3
08-6401-110	1	4	1	1	3	8	0	2	4	0	0	2	2	4	3	3	3
09-6505-171	1	4	1	1	3	9	1	1	2	0	0	2	4	10	3	3	3
03-3405-070	1	6	5	2	4	3	1	5	4	0	0	2	3	4	2	3	3
08-6424-004	1	15	5	2	5	8	1	3	4	1	0	2	3	5	2	3	2
10-6631-091	1	8	1	1	3	10	1	3	2	0	0	3	2	4	3	3	3
08-6414-001	1	11	3	5	3	8	1	1	4	0	0	2	4	5	3	3	3
05-6113-150	1	3	1	1	3	5	0	1	2	0	0	2	4	10	3	3	3
09-6506-448	1	4	5	5	4	9	1	4	4	0	0	2	2	3	2	3	2
10-6609-213	1	10	1	1	4	10	0	1	4	1	0	2	2	3	2	2	3
01-0404-075	1	4	1	2	4	1	1	4	4	1	1	2	2	3	2	3	3
04-6009-049	1	4		1	3	4	1	2	2	1	0	3	2	4	3	3	3
01-0706-049	1	5	5	2	3	1	1	2	4	1	0	2	3	5	3	3	2
03-3210-626	1	1	5	1	3	3	0	3	4	0	0	2	4	3	3	3	3
01-0404-089	1	5	1	1	4	1	1	4	4	1	1	2	2	4	2	3	3
03-3202-327	1	5	5	4	4	3	0	5	4	1	0	2	3	4	2	3	2
03-3104-191	1	4	1	1	3	3	1	4	2	0	0	3	2	3	3	3	3
03-3101-219	1	4	5	1	4	3	0	5	4	0	0	2	3	4	2	3	2
06-6227-111	1	8	5	2	3	6	1	5	4	1	0	6	3	4	3	3	3
03-3402-141	1	3	1	1	3	3	0	1	2	0	0	2	4	10	3	5	3
05-6103-313	1	8	5	1	4	5	1	5	4	1	0	3	3	5	2	3	2
11-6715-135	1	5	1	1	4	11	0	4	3	1	1	3	3	5	2	3	2
02-3308-063	1	9	4	1	3	2	1	5	4	1	1	3	3	5	2	3	3
06-6204-125	1	6	1	1	3	6	1	3	2	1	1	2	3	4	3	3	3
10-6627-006	1	3	1	1	3	10	0	3	2	0	0	3	3	5	3	3	3
07-6311-201	1	3	1	1	3	7	0	2	4	0	0	2	3	4	3	3	3
03-3205-318	1	4	1	1	3	3	0	3	2	0	0	2	2	3	3	3	3
09-6510-242	1	4	5	1	4	9	0	3	4	1	0	2	3	5	2	3	3
12-6821-292	1	5	1	1	4	12	1	4	4	1	0	3	3	5	2	3	3
09-6514-040	1	2	1	1	5	9	1	5	4	0	0	7	3	4	2	3	3
07-6324-099	1	6	5	1	3	7	1	4	4	1	0	3	3	4	3	3	3
11-6723-120	1	6	1	1	3	11	1	4	3	0	1	2	2	4	3	3	3
04-6004-103	1	7		1	4	4	1	3	4	1	0	2	3	4	2	3	3
11-6721-155	1	2	1	1	3	11	1	3	4	0	0	2	2	4	3	3	3
09-6502-151	1	6	1	1	4	9	0	3	4	0	1	2	3	4	2	3	2
09-6515-026	1	8	5	2	4	9	1	4	4	1	1	2	3	5	2	3	2
05-6105-240	1	8	5	1	4	5	1	5	4	0	1	6	3	5	3	3	2
07-6305-048	1	3	1	1	1	7	0	2	4	1	0	2	2	4	3	3	2
04-6041-249	1	5	5	5	4	4	0	5	4	1	1	2	3	4	3	3	2
08-6423-050	1	7	1	5	3	8	1	1	4	1	0	3	2	4	3	3	3
04-6036-016	1	3	5	5	2	4	0	2	4	0	0	2	3	3	3	3	3
06-6202-327	1	7	5	1	4	6	1	4	4	0	0	2	2	5	3	3	3
06-6203-146	1	8	1	5	4	6	1	1	4	0	0	2	3	4	3	3	3
08-6412-116	1	6	5	1	3	8	0	3	2	0	0	2	4	3	3	5	3
03-3507-063	1	5	5	1	3	3	1	3	4	0	0	2	2	3	3	5	3
06-6215-023	1	3	5	3	4	6	1	5	4	1	1	3	3	5	2	3	3
10-6626-106	1	10	5	1	4	10	0	5	4	1	1	4	3	5	2	3	3
08-6401-018	1	6	1	2	2	8	0	3	2	1	1	2	3	4	2	3	3
04-6053-347	1	7	5	2	4	4	1	5	4	1	1	2	3	5	2	3	2
08-6429-041	1	12	1	5	3	8	1	3	4	0	0	3	3	5	2	3	3
03-3404-027	1	5	1	1	4	3	0	2	4	0	0	2	4	3	3	3	3
12-6809-015	1	2	1	1	3	12	0	1	4	0	0	2	4	3	3	5	3
03-3508-121	1	7	5	1	3	3	1	3	4	0	0	2	3	3	3	3	3
12-6822-048	1	8	5	3	4	12	0	5	4	0	0	2	2	4	2	5	3
05-6102-218	1	7	1	1	4	5	0	5	4	0	1	3	3	5	2	3	3
10-6636-127	1	4	1	1	3	10	0	1	4	0	0	2	4	10	3	5	3
07-6313-062	1	6	5	2	3	7	1	3	4	1	0	3	3	5	2	3	3
09-6517-111	1	7	1	1	3	9	1	1	4	0	0	2	4	10	3	5	3
12-6827-019	1	7	1	1	3	12	1	1	4	1	0	2	2	3	2	3	2
01-3808-044	1	2	5	5	3	1	0	2	4	0	0	2	2	4	3	3	3
09-6513-139	1	12	1	1	4	9	1	3	4	1	0	4	3	5	2	3	2
06-6231-051	1	20		5	3	6	1	1	2	1	0	3	3	5	2	3	3
11-6701-247	1	1	1	1	3	11	0	2	4	0	0	2	2	10	3	3	3
10-6605-271	1	4	5	1	3	10	0	3	4	0	0	2	2	3	2	3	3
12-6828-282	1	3	1	1	3	12	1	1	4	0	0	2	4	3	2	3	3
03-3105-145	1	6	5	1	4	3	0	3	2	0	0	2	4	4	2	3	3
11-6710-048	1	5	1	1	3	11	1	4	4	0	0	6	3	4	3	3	3
08-6412-218	1	2	5	1	3	8	0	3	4	0	0	2	2	3	3	3	3
03-3204-435	1	3	5	1	4	3	0	4	4	1	0	3	2	4	3	3	2
10-6607-163	1	7	5	1	4	10	0	4	4	0	0	2	2	4	2	3	3
10-6611-036	1	5	5	2	4	10	0	5	4	1	0	3	3	5	2	3	2
04-6012-037	1	9	5	1	3	4	1	4	2	0	0	4	3	5	3	3	3
10-6625-030	1	8	5	1	4	10	1	5	4	1	1	6	3	5	2	3	3
04-6003-014	1	3	1	1	3	4	1	2	2	0	0	3	4	10	3	3	3
07-6305-428	1	7	1	1	3	7	0	1	2	0	0	2	4	3	3	3	3
09-6506-141	1	8	5	3	4	9	1	5	4	1	0	3	3	5	2	3	2
07-6301-049	1	10	1	1	3	7	1	1	4	0	0	2	4	10	3	3	3
06-6217-065	1	17	5	1	4	6	1	4	4	1	0	3	3	5	2	3	3
06-6201-177	1	4	1	1	3	6	1	2	2	0	0	3	4	10	3	3	3
04-6035-060	1	1	1	1	3	4	0	2	2	0	0	2	2	3	3	5	3
11-6717-104	1	9	5	2	4	11	0	5	4	1	1	2	3	5	2	3	3
03-3201-257	1	7	5	1	4	3	1	5	4	1	0	2	3	5	2	3	2
03-3204-007	1	10	5	1	4	3	1	5	4	0	0	2	3	5	2	3	2
01-3806-367	1	3	1	1	3	1	0	1	4	0	0	2	4	10	3	5	3
11-6719-028	1	7	5	3	4	11	0	3	4	1	0	2	2	5	2	3	3
05-6118-040	1	7	5	1	3	5	1	3	4	1	0	2	3	5	3	3	3
06-6227-066	1	4	5	5	3	6	1	3	4	1	0	2	2	5	3	3	3
06-6205-001	1	4	1	1	4	6	0	3	4	1	0	2	3	4	2	3	3
06-6223-027	1	14	5	1	3	6	1	3	4	1	1	2	3	5	2	3	3
03-3501-048	1	8	5	1	3	3	1	4	4	1	0	3	2	5	2	3	2
04-6044-177	1	9	1	1	4	4	1	3	4	1	1	2	2	4	2	3	3
09-6503-277	1	4	1	1	3	9	0	2	2	0	1	2	4	3	3	3	3
08-6426-113	1	5	5	2	3	8	1	5	4	1	1	2	3	5	2	3	2
03-3507-177	1	3	5	1	3	3	1	5	4	0	1	6	3	4	3	3	3
10-6632-143	1	7	1	5	4	10	0	1	4	0	0	2	2	3	3	3	3
01-3811-231	1	3	5	1	3	1	0	3	4	0	0	2	2	4	3	3	3
04-6050-013	1	2	1	1	3	4	1	3	4	0	0	2	2	3	3	3	3
04-6031-024	1	5	5	5	3	4	1	2	4	1	0	3	2	4	3	3	3
11-6702-183	1	6	1	1	3	11	0	1	2	0	0	2	4	10	3	3	3
04-6020-022	1	3	1	5	3	4	0	1	2	0	0	2	4	5	3	3	3
11-6710-117	1	4	5	1	3	11	0	3	4	0	0	2	4	10	3	3	3
08-6414-022	1	12	1	5	3	8	1	1	4	0	0	3	3	5	2	3	3
09-6508-133	1	9	1	1	4	9	1	3	4	0	0	3	3	5	2	3	2
10-6624-019	1	5	4	2	4	10	1	5	4	1	0	3	3	5	2	3	3
02-3926-021	1	11	5	5	3	2	1	1	4	0	0	2	3	5	3	3	3
02-3305-188	1	8	1	1	3	2	1	1	2	0	0	3	2	3	3	3	3
06-6207-116	1	5	1	1	3	6	1	4	2	0	1	3	2	4	2	3	3
04-6028-159	1	5	1	1	3	4	1	4	4	0	0	3	2	3	3	3	3
12-6820-320	1	7	1	2	3	12	1	4	4	1	0	3	3	10	3	3	3
10-6605-170	1	7	5	3	4	10	1	5	4	0	0	2	3	4	2	3	3
11-6713-242	1	14	5	1	4	11	1	4	4	0	0	2	3	5	2	3	3
09-6506-524	1	1	1	1	3	9	0	3	4	0	0	2	2	3	3	3	3
03-3503-123	1	1	1	5	3	3	0	1	2	0	0	2	4	10	3	3	3
08-6409-001	1	5	1	1	3	8	1	2	2	0	0	2	2	3	3	3	3
07-6306-046	1	10	1	1	3	7	1	2	2	0	0	2	4	5	3	3	3
08-6421-055	1	5	5	3	3	8	0	5	4	1	1	2	3	5	2	3	2
03-3505-061	1	9	5	1	4	3	0	4	4	0	0	2	3	5	2	3	2
03-3201-353	1	4	5	1	3	3	0	3	4	0	0	2	2	5	2	5	3
03-3105-166	1	5	4	2	4	3	0	3	4	0	0	2	4	4	3	3	2
11-6701-265	1	3	5	2	4	11	0	5	4	1	1	2	3	5	2	3	2
01-0901-021	1	3	1	1	3	1	1	2	4	0	0	2	3	4	3	3	3
10-6602-206	1	6	5	2	4	10	1	5	4	1	0	6	3	5	2	3	2
10-6603-047	1	8	5	5	3	10	0	2	4	0	0	2	3	5	3	3	3
08-6403-197	1	9	5	5	3	8	1	3	4	0	0	2	2	5	3	3	3
10-6632-062	1	4	5	3	4	10	0	5	4	0	0	2	3	5	2	3	3
03-3506-119	1	5	5	5	4	3	1	2	2	0	0	2	4	3	3	3	3
11-6712-243	1	3	5	1	3	11	0	3	4	0	0	2	4	4	3	3	3
09-6504-319	1	9	5	2	4	9	1	4	4	0	0	2	3	5	2	3	2
08-6430-135	1	4	1	5	3	8	1	1	2	0	0	2	4	10	3	3	3
04-6004-284	1	5	1	1	3	4	0	3	4	0	0	2	2	4	3	3	3
03-3507-251	1	4	5	1	3	3	1	5	2	0	0	3	2	3	3	3	2
11-6719-243	1	4	1	1	3	11	1	4	4	0	0	3	2	3	3	3	3
03-3101-272	1	4	1	1	1	3	0	2	2	0	0	2	2	3	2	3	3
04-6041-160	1	6	5	4	4	4	0	5	4	1	1	6	3	5	2	3	2
04-6041-158	1	6	2	1	4	4	0	3	2	1	0	2	3	4	2	3	2
10-6639-087	1	5	1	1	3	10	1	3	4	0	0	2	2	3	3	5	3
10-6602-128	1	8	5	1	4	10	0	5	4	1	0	6	3	4	2	3	2
08-6410-070	1	3	1	1	3	8	0	1	2	1	0	2	4	10	3	5	3
05-6101-137	1	1	1	1	3	5	0	2	2	0	0	2	2	3	3	3	3
01-0107-098	1	5	1	1	3	1	1	1	4	0	0	2	4	3	3	3	2
04-6038-015	1	6	5	2	4	4	1	2	4	1	0	2	3	5	2	3	2
04-6044-067	1	10	1	5	3	4	0	1	4	1	1	2	4	4	3	3	3
10-6631-072	1	5	1	1	1	10	0	1	2	0	0	2	4	10	3	5	3
07-6305-110	1	3	1	1	4	7	0	4	4	0	0	2	2	3	2	3	2
10-6612-024	1	5	5	3	4	10	1	4	4	0	0	6	2	3	2	4	3
04-6050-073	1	5	5	1	3	4	1	4	4	1	0	3	2	3	3	3	2
06-6209-023	1	8	1	5	3	6	0	2	2	0	0	2	4	3	3	3	3
06-6230-037	1	3	5	1	3	6	0	5	4	0	0	3	3	5	2	3	3
12-6802-116	1	5	1	4	4	12	1	5	4	1	1	4	3	4	2	3	2
07-6326-117	1	9	1	1	3	7	1	1	4	0	0	2	4	4	3	3	3
04-6044-457	1	6	5	2	4	4	1	5	4	1	0	3	3	4	2	3	2
06-6230-010	1	6	1	5	3	6	0	3	2	0	0	3	3	4	3	3	3
11-6712-278	1	8	1	1	4	11	1	4	4	1	0	4	3	5	2	3	3
12-6821-277	1	7	1	1	3	12	1	2	4	0	0	2	2	5	3	3	3
11-6726-026	1	3	5	1	3	11	0	4	4	0	0	2	3	4	3	3	3
10-6633-081	1	4	1	5	3	10	0	1	2	0	0	2	4	10	3	3	3
04-6051-164	1	5	5	2	4	4	1	5	4	1	0	3	2	4	2	3	2
03-3101-084	1	3	5	1	4	3	0	5	4	1	1	3	3	4	2	3	3
04-6033-038	1	9	5	5	3	4	1	4	4	1	1	3	2	5	3	3	2
11-6717-082	1	6	5	2	4	11	0	5	4	1	1	3	3	5	2	3	2
06-6201-086	1	6	1	1	2	6	1	3	2	1	1	2	2	10	3	3	3
09-6503-023	1	7	1	1	4	9	1	5	4	1	1	3	3	4	2	3	2
06-6205-068	1	16	1	2	4	6	1	1	4	1	0	2	3	5	3	3	2
07-6316-058	1	11	5	2	3	7	1	1	4	1	0	2	3	5	2	3	3
06-6201-036	1	4	5	1	3	6	0	5	4	0	1	2	3	5	3	3	3
12-6826-137	1	8	1	1	3	12	1	2	4	0	0	2	3	5	3	3	3
07-6307-105	1	3	1	1	3	7	0	1	2	1	0	2	2	3	3	5	3
03-3505-003	1	7	1	1	3	3	1	1	2	0	0	2	4	3	3	3	3
06-6216-035	1	4	1	1	3	6	0	1	4	0	0	2	4	3	3	3	3
08-6410-037	1	4	5	3	5	8	1	5	4	1	1	3	3	4	2	3	2
11-6711-594	1	5	1	1	3	11	1	2	4	0	0	2	2	3	3	3	3
11-6716-233	1	7	5	2	4	11	1	5	4	1	0	3	3	5	2	3	3
08-6403-172	1	5	5	4	4	8	1	5	99	1	1	6	3	5	2	3	2
06-6210-171	1	6	1	1	3	6	0	3	4	0	0	2	2	3	3	3	3
10-6636-129	1	8	1	5	3	10	0	1	2	0	0	2	4	4	3	5	3
06-6231-064	1	2		5	3	6	1	1	2	0	0	2	4	4	3	5	3
12-6806-028	1	5	1	1	3	12	1	2	4	0	0	2	2	4	3	3	3
01-0707-005	1	15	5	2	4	1	1	4	4	1	1	6	3	5	2	3	2
07-6325-109	1	10	1	1	5	7	1	2	4	1	0	2	3	4	3	3	3
11-6713-090	1	3	5	1	3	11	0	4	4	0	0	2	2	4	3	3	3
08-6403-069	1	6	4	5	4	8	1	5	4	0	1	3	3	3	2	3	2
06-6208-115	1	4	5	2	3	6	1	5	4	0	1	2	3	5	2	3	3
10-6626-095	1	1	1	1	3	10	0	2	2	0	0	2	2	10	3	3	3
12-6802-106	1	4	1	2	3	12	1	1	4	0	0	2	4	3	2	3	3
06-6202-162	1	6	1	1	3	6	0	2	2	0	0	3	4	4	3	5	3
12-6824-047	1	5	2	2	3	12	0	2	4	1	0	2	3	5	2	3	2
06-6206-161	1	9	5	1	4	6	0	3	4	0	0	2	3	5	2	3	3
06-6202-209	1	7	5	4	4	6	1	5	4	1	1	6	3	5	2	3	3
11-6717-157	1	7	5	2	4	11	1	5	4	1	0	3	3	5	2	3	2
05-6104-136	1	3	1	1	4	5	1	3	4	0	0	2	2	3	2	3	3
04-6038-373	1	2	1	1	3	4	0	1	2	0	0	2	4	10	3	3	3
08-6430-142	1	1	1	5	3	8	0	1	2	0	0	2	4	3	3	3	3
11-6713-054	1	4	1	1	4	11	1	2	4	0	0	2	2	3	2	3	3
09-6517-012	1	5	1	2	4	9	1	5	4	1	1	3	3	4	2	3	2
09-6504-240	1	8	1	1	3	9	1	1	4	0	0	2	2	4	3	3	3
04-6009-043	1	4		5	3	4	1	1	2	0	0	2	2	10	3	3	3
09-6591-206	1	5	1	1	3	9	0	2	2	0	0	2	4	10	3	3	3
01-3703-273	1	5	1	1	3	1	0	1	2	0	0	2	2	3	3	3	3
11-6703-078	1	7	5	2	4	11	0	5	4	1	1	2	3	5	2	3	2
04-6055-079	1	6	5	1	3	4	1	4	4	0	0	2	2	4	3	3	3
08-6406-069	1	7	1	1	3	8	0	3	4	0	0	3	2	10	2	3	3
05-6107-193	1	3	1	1	3	5	0	1	4	0	0	2	4	3	3	3	3
11-6717-109	1	10	5	2	4	11	1	3	4	1	0	2	3	5	2	3	2
10-6627-150	1	1	1	1	3	10	0	1	2	0	0	2	4	10	3	3	2
04-6043-006	1	3	3	5	3	4	0	2	4	0	0	2	2	4	2	5	3
03-3402-064	1	4	1	1	3	3	1	2	4	0	0	2	2	4	3	3	3
09-6506-269	1	5	1	1	4	9	1	4	4	1	1	2	3	3	2	3	2
11-6720-069	1	4	1	1	6	11	1	2	2	0	0	2	4	10	3	3	3
07-6320-073	1	3	1	1	3	7	1	4	4	0	0	2	3	4	2	3	3
06-6228-093	1	6	1	1	3	6	1	1	4	0	0	2	2	4	3	3	3
04-6048-031	1	3	5	1	3	4	1	3	4	0	0	2	2	4	3	3	2
06-6204-034	1	6	1	1	4	6	1	1	4	0	0	2	4	3	3	3	3
10-6609-187	1	2	1	1	3	10	0	1	4	0	0	2	2	10	3	3	3
09-6503-011	1	6	1	1	4	9	1	1	4	1	0	2	3	5	2	3	2
08-6428-093	1	5	1	5	3	8	0	1	2	0	0	2	2	3	3	3	3
11-6707-055	1	4	1	1	3	11	1	5	4	0	1	3	3	3	3	3	3
06-6224-030	1	6	1	1	3	6	0	3	2	0	0	2	2	5	3	3	3
04-6035-073	1	5	1	5	3	4	1	1	2	0	0	2	2	3	3	5	3
10-6608-327	1	3	1	1	3	10	0	1	2	0	0	2	4	10	3	3	3
08-6417-042	1	6	5	1	3	8	0	4	4	0	0	2	3	4	2	5	3
01-3810-182	1	7	5	1	5	1	1	4	4	1	0	2	2	4	2	3	3
10-6602-126	1	6	1	1	4	10	1	3	4	0	0	2	3	10	2	3	3
10-6612-094	1	3	1	1	4	10	0	4	4	1	0	3	2	3	2	3	3
03-3204-215	1	5	1	3	4	3	1	1	4	1	0	2	2	3	3	3	2
10-6606-110	1	9	1	1	4	10	0	4	4	0	0	3	3	10	2	3	2
03-3502-230	1	3	5	4	4	3	1	5	4	1	0	6	2	5	2	3	2
07-6306-120	1	12	1	1	3	7	1	1	4	0	0	2	4	10	3	3	3
09-6505-240	1	7	5	1	3	9	0	3	4	0	0	2	2	10	3	3	3
04-6053-576	1	5	5	1	4	4	1	5	4	1	0	3	3	5	2	3	3
11-6719-009	1	2	1	1	4	11	0	3	4	1	1	2	2	4	2	3	3
06-6202-366	1	3	1	1	3	6	0	3	4	0	0	2	2	3	2	3	3
09-6503-226	1	7	1	1	3	9	1	1	2	0	0	2	4	10	3	5	3
03-3203-033	1	5	5	2	3	3	1	2	4	1	0	2	3	4	3	3	2
11-6705-701	1	12	1	1	3	11	1	1	4	1	0	3	2	4	2	3	3
10-6630-009	1	6	1	1	3	10	0	1	2	0	0	2	4	10	3	5	3
10-6605-054	1	3	1	1	3	10	0	2	2	0	0	2	3	10	3	3	3
04-6007-011	1	4		1	3	4	1	2	2	1	0	2	2	4	3	3	3
03-3501-157	1	7	1	1	3	3	1	2	2	0	0	2	2	4	3	5	3
03-3207-058	1	5	1	1	3	3	0	1	4	0	0	2	4	4	3	5	3
12-6806-048	1	6	1	1	3	12	1	1	2	0	0	2	2	4	3	3	3
10-6606-034	1	4	1	1	3	10	0	2	4	0	0	2	2	4	3	3	3
06-6227-110	1	7	1	5	3	6	0	1	4	0	0	3	4	10	3	3	3
12-6822-223	1	4	1	5	3	12	1	1	4	0	0	2	2	4	3	3	3
11-6714-055	1	8	5	1	4	11	1	5	4	1	0	6	3	5	2	3	2
01-3810-145	1	3	1	1	3	1	1	2	4	0	1	2	4	4	3	3	3
03-3506-023	1	5	5	1	3	3	1	2	2	0	0	2	2	3	3	3	3
12-6825-207	1	7	5	1	4	12	0	5	4	0	0	2	3	5	2	3	2
01-0901-020	1	3	5	3	4	1	0	5	4	1	0	2	3	5	2	3	2
10-6609-209	1	6	1	1	4	10	0	3	4	1	0	2	2	4	2	2	3
03-3101-033	1	4	5	1	4	3	1	5	4	0	0	3	3	4	2	3	2
08-6429-063	1	11	1	5	3	8	1	1	4	1	0	2	3	5	3	3	2
04-6028-110	1	4	5	1	3	4	1	4	4	1	1	2	3	5	2	3	3
01-3812-074	1	3	1	1	3	1	1	2	2	0	0	2	2	4	3	3	3
12-6804-031	1	5	1	1	4	12	0	4	4	1	1	2	3	4	2	3	3
11-6719-235	1	2	1	1	3	11	0	1	4	0	0	2	4	10	3	3	3
10-6624-158	1	7	1	1	4	10	1	5	4	0	0	7	2	3	3	3	3
08-6421-128	1	1	1	2	3	8	1	2	4	0	0	2	2	10	3	3	3
07-6306-051	1	5	5	1	3	7	0	4	4	1	0	2	3	5	2	3	2
03-3211-099	1	4	1	1	3	3	0	1	4	0	0	2	4	10	3	3	3
04-6054-051	1	5	5	2	3	4	1	4	4	0	0	3	3	5	3	3	2
11-6722-060	1	4	1	1	3	11	1	2	2	0	0	2	2	10	3	3	3
03-3207-255	1	5	1	1	3	3	1	1	2	0	0	2	4	10	3	3	3
03-3501-276	1	1	5	1	3	3	0	3	4	0	0	2	2	3	3	3	3
04-6011-043	1	6	1	5	3	4	1	3	2	1	0	3	3	4	2	3	3
11-6716-073	1	6	5	2	4	11	1	5	4	1	0	2	3	5	2	3	3
03-3204-163	1	9	5	1	4	3	0	5	4	1	0	3	3	5	2	3	3
08-6424-033	1	4	1	1	3	8	0	1	2	0	0	2	4	10	3	3	3
05-6104-196	1	5	1	1	3	5	1	4	4	0	0	3	2	10	3	3	3
11-6726-119	1	8	1	1	6	11	1	3	4	1	0	2	2	4	2	3	3
10-6639-061	1	7	1	1	3	10	1	3	2	0	0	2	2	4	3	3	3
03-3206-140	1	5	1	1	3	3	1	2	4	0	0	2	3	5	3	3	3
03-3509-010	1	7	5	5	3	3	0	2	4	0	0	2	3	5	3	3	3
10-6602-043	1	9	5	1	4	10	0	4	4	1	0	2	3	4	3	3	2
05-6117-003	1	5	1	5	3	5	0	1	2	0	0	2	3	5	3	3	3
07-6313-052	1	8	5	1	3	7	1	3	4	1	0	3	3	4	2	3	3
10-6629-018	1	9	5	2	3	10	0	5	2	0	1	3	3	5	3	3	3
05-6102-124	1	6	5	4	4	5	1	5	4	1	0	6	3	5	3	3	3
12-6826-041	1	6	5	2	3	12	0	3	4	0	0	2	3	5	3	3	3
12-6802-043	1	10	5	2	4	12	1	5	4	0	0	2	3	4	2	3	2
12-6804-137	1	4	1	1	3	12	1	3	4	0	0	2	2	3	3	3	3
08-6404-074	1	6	1	1	3	8	1	2	4	0	0	2	2	4	3	3	3
12-6801-012	1	10	5	2	3	12	1	4	4	0	1	2	3	5	2	3	2
05-6104-248	1	3	1	1	3	5	0	3	4	0	0	2	4	10	3	3	3
01-0504-006	1	3	1	1	3	1	0	2	4	0	0	2	2	5	3	3	2
08-6406-085	1	6	1	1	3	8	1	3	4	0	0	2	2	3	3	3	3
08-6427-021	1	9	1	5	3	8	1	2	4	1	0	2	3	5	2	3	2
06-6202-031	1	8	5	3	4	6	1	5	4	1	0	3	3	5	2	3	3
08-6412-126	1	7	1	1	3	8	1	2	2	0	0	2	2	3	3	3	3
09-6501-099	1	6	5	3	4	9	1	5	4	1	1	3	3	5	2	3	2
11-6705-536	1	6	1	1	3	11	0	1	4	0	0	2	4	10	3	5	3
11-6723-107	1	6	1	1	4	11	1	2	4	1	1	2	3	4	2	3	3
10-6624-041	1	4	1	1	3	10	1	1	2	0	0	2	2	3	2	3	3
03-3202-275	1	6	5	2	4	3	1	3	4	1	0	2	3	5	2	3	2
05-6108-160	1	7	1	1	4	5	1	3	4	1	0	2	3	4	2	3	3
06-6211-057	1	8	5	1	4	6	1	4	4	1	0	2	3	5	2	3	3
09-6505-286	1	11	5	1	4	9	1	4	4	1	1	2	3	5	2	3	2
01-3812-040	1	2	5	5	3	1	1	3	2	0	0	2	2	4	3	3	3
09-6509-059	1	4	1	1	3	9	0	1	4	0	0	2	4	3	3	3	3
03-3103-109	1	6	5	1	3	3	0	2	99	1	1	3	3	5	3	3	3
12-6804-164	1	4	1	1	3	12	1	3	4	1	1	2	2	3	2	3	2
06-6213-211	1	5		1	3	6	0	2	2	0	0	2	2	10	3	5	3
04-6043-030	1	7	5	2	4	4	1	5	4	1	1	6	3	5	2	3	3
08-6415-004	1	11	1	2	3	8	1	1	2	1	0	2	4	4	3	3	3
03-3201-057	1	5	5	1	3	3	1	2	2	1	0	2	3	4	3	3	3
10-6627-075	1	7	3	5	3	10	0	1	2	0	0	2	2	10	3	3	3
10-6611-102	1	5	4	3	4	10	0	5	4	1	0	2	3	5	2	3	2
11-6706-237	1	3	1	4	4	11	1	4	4	1	0	2	2	4	2	3	2
06-6228-201	1	5	1	1	3	6	1	3	4	1	1	3	2	10	3	3	3
09-6502-249	1	2	5	1	3	9	0	4	4	0	1	2	2	3	3	3	3
03-3104-094	1	6	5	1	3	3	1	1	4	1	0	2	2	4	3	5	2
04-6038-142	1	13	5	2	4	4	1	3	4	1	0	3	3	5	2	3	2
11-6703-141	1	4	1	2	4	11	1	4	4	1	0	2	3	4	2	3	3
04-6048-012	1	5	1	5	3	4	0	1	2	0	0	3	4	3	3	3	3
10-6602-019	1	10	5	1	4	10	0	3	4	0	0	3	3	3	2	3	2
01-0708-229	1	3	1	1	3	1	0	1	2	0	0	2	4	10	3	5	3
12-6823-240	1	4	1	2	3	12	1	1	4	0	0	2	2	4	3	3	2
01-3806-070	1	1	1	1	3	1	0	1	2	0	0	2	4	3	3	5	3
01-0102-040	1	5	5	1	4	1	1	5	4	1	0	3	3	5	2	3	3
10-6613-075	1	6	5	1	4	10	0	4	4	0	0	2	2	4	3	3	3
08-6401-080	1	3	5	3	3	8	0	3	4	0	0	2	4	5	3	3	3
03-3209-277	1	4	1	1	3	3	1	2	2	0	0	2	2	3	3	3	3
06-6226-305	1	5	4	5	5	6	0	4	2	0	0	3	4	10	3	3	3
09-6512-131	1	4	5	1	3	9	1	4	4	0	0	2	3	4	3	3	3
03-3202-218	1	7	1	1	4	3	0	2	4	0	0	2	2	5	3	3	3
10-6625-006	1	5	5	3	4	10	1	5	4	1	0	3	3	5	2	4	3
07-6305-201	1	3	1	1	3	7	0	2	2	0	0	2	2	10	3	3	2
04-6038-491	1	6	5	3	4	4	1	5	4	1	1	2	3	5	2	3	2
11-6721-159	1	11	1	1	3	11	1	2	4	0	0	2	3	5	3	3	3
11-6712-187	1	6	1	1	4	11	1	3	4	0	0	2	2	5	2	3	2
08-6426-088	1	6	5	5	3	8	1	4	4	0	0	2	3	5	3	3	2
03-3201-158	1	5	5	1	3	3	0	4	4	1	1	3	2	4	3	3	3
03-3501-123	1	9	4	4	4	3	1	5	4	1	1	6	3	5	2	3	2
09-6504-280	1	5	1	1	3	9	0	1	4	0	0	2	2	5	3	3	3
03-3201-531	1	4	1	1	3	3	1	2	4	0	0	2	2	3	3	3	3
01-0103-147	1	1	1	1	3	1	0	1	2	0	0	2	4	3	3	3	3
10-6604-130	1	6	1	1	3	10	0	3	2	0	0	3	2	4	3	3	3
04-6046-046	1	6	5	3	4	4	1	5	4	1	1	6	3	5	2	3	2
09-6506-553	1	9	1	1	1	9	1	4	4	0	0	3	3	5	3	3	3
07-6317-023	1	9	1	1	3	7	1	1	4	0	0	2	3	3	2	3	3
04-6044-333	1	5	5	1	4	4	0	3	4	0	0	2	2	5	2	3	2
03-3504-040	1	3	1	1	1	3	1	2	2	0	1	2	4	10	3	3	3
12-6804-001	1	7	1	1	4	12	0	4	2	1	0	2	3	5	3	3	2
03-3104-168	1	1	1	1	3	3	0	2	2	0	1	2	4	3	3	3	3
10-6601-097	1	4	5	1	4	10	1	5	4	0	0	6	3	4	3	3	3
12-6828-004	1	10	4	1	3	12	1	5	4	1	0	5	3	5	2	3	3
03-3202-155	1	9	5	1	4	3	0	1	4	1	0	2	3	5	2	3	2
08-6430-228	1	4	5	5	3	8	0	2	4	0	0	2	3	5	2	3	2
11-6720-056	1	10	1	1	4	11	1	3	4	0	0	3	2	4	2	3	3
01-0201-077	1	1	1	1	4	1	0	4	4	0	1	2	2	3	3	3	3
08-6419-082	1	5	1	1	3	8	1	3	2	1	1	2	2	4	3	3	3
10-6602-194	1	7	5	1	4	10	1	4	4	0	0	2	3	4	2	3	2
04-6041-079	1	6	5	2	4	4	1	5	4	1	1	6	3	5	2	3	2
07-6318-113	1	8	5	1	3	7	1	5	4	1	1	7	3	5	2	3	3
[truncated: 48,494 more rows]
