# Supplementary material for: Health and socio-demographic profile of women of reproductive age in rural communities of southern Mozambique
Source: PLoS One. 2018 Feb 2;13(2):e0184249. doi: 10.1371/journal.pone.0184249 (PMC5796686; doi:10.1371/journal.pone.0184249)
Supplement: S5 Table — (ZIP) [file pone.0184249.s005.zip › Dataset/Women_12-49years.csv]

Variable Name	Variable Label	Answer Label	Answer Code	Variable Type
household_id	household_id	Open ended		String
c_woman_id	B3. Perm_id of the woman	Open ended		String
alive	Woman alive by visit date			Numeric
		NO	0
		YES	1
c_marital_stat	B5. Marital status of the woman?			Numeric
		1. Single	1
		2. Married	2
		3. Monogamous union	3
		4. Polygamous union	4
		5. Divorced	5
		6. Separated	6
		7. Widowed	7
		8. Other	8
		9. No Information	9
c_occup_sector	B8. What is the main area/sector of the womans occupation?			Numeric
		1. Agriculture	1
		2. Education	2
		3. Culture	3
		4. Finance/Banking	4
		5. Communication and transport	5
		6. Tourism	6
		7. Security and Army	7
		8. Other public service	8
		9. Informal Sector	9
		10. Industry	10
		11. Does not work	11
		12. No Information	12
c_educc	RECODE of c_educ (B4. Level of education of the woman?)			Numeric
		1. Illiterate	1
		2. Grade 5	2
		3. Grade 7	3
		4. Grade 10 or equivalent	4
		5. Grade 12	5
		6. Bachelor	6
		7. Graduate	7
		8. Post-Graduate	8
		9. Not applicable	9
		10. Other	10
		11. Do not know	11
		Illetirate-NA	20
		Primary	21
		Secondary	22
		Terciary	23
hasbeenpreg12	Has been pregnant in last 12 months			double
		NO	0
		YES	1
hadpregcomplete	Has a completed pregnancy			double
		NO	0
		YES	1
c_liveb_12mo	Number of live-borm in last 12 months	Open ended		Numeric
c_stillb_12mo	Number of Sitll births in last 12 months	Open ended		Numeric
c_miscarr_12mo	Number of Miscarriages in last 12 months	Open ended		Numeric
neonatdth	Neonatal Deaths	Open ended		double
c_hbp		Open ended		Numeric
age	Age in years	Open ended		double
